# Supplementary material for: National and subnational size estimation of female sex workers in Ghana 2020: Comparing 3-source capture-recapture with other approaches
Source: PLoS One. 2021 Sep 22;16(9):e0256949. doi: 10.1371/journal.pone.0256949 (PMC8457471; doi:10.1371/journal.pone.0256949)
Supplement: S1 Data — (ZIP) [file pone.0256949.s001.zip]

Archive with 24 entries (21 files):
- DATA/
- DATA/Size estimation Data.xlsx
- __MACOSX/
- __MACOSX/DATA/
- __MACOSX/DATA/._Size estimation Data.xlsx
- DATA/Ghana_Shapefile_(New).prj
- __MACOSX/DATA/._Ghana_Shapefile_(New).prj
- DATA/Ghana_Shapefile_(New).sbn
- __MACOSX/DATA/._Ghana_Shapefile_(New).sbn
- DATA/Ghana_Shapefile_(New).REGION.atx
- __MACOSX/DATA/._Ghana_Shapefile_(New).REGION.atx
- DATA/Ghana_Shapefile_(New).dbf
- __MACOSX/DATA/._Ghana_Shapefile_(New).dbf
- DATA/Ghana_Shapefile_(New).shp
- __MACOSX/DATA/._Ghana_Shapefile_(New).shp
- DATA/Ghana_Shapefile_(New).cpg
- __MACOSX/DATA/._Ghana_Shapefile_(New).cpg
- DATA/Ghana_Shapefile_(New).shx
- __MACOSX/DATA/._Ghana_Shapefile_(New).shx
- DATA/Ghana_Shapefile_(New).shp.xml
- __MACOSX/DATA/._Ghana_Shapefile_(New).shp.xml
- DATA/Ghana_Shapefile_(New).sbx
- __MACOSX/DATA/._Ghana_Shapefile_(New).sbx
- __MACOSX/._DATA
