# Supplementary material for: National and subnational size estimation of female sex workers in Ghana 2020: Comparing 3-source capture-recapture with other approaches
Source: PLoS One. 2021 Sep 22;16(9):e0256949. doi: 10.1371/journal.pone.0256949 (PMC8457471; doi:10.1371/journal.pone.0256949)
Supplement: S1 Data — (ZIP) [file pone.0256949.s001.zip › DATA/Size estimation Data.xlsx]

## Sheet: Seater Enumeration
Region	Venue ID	Number of dwellings/rooms	Number of Seaters
Upper East	UE-01-006	30	12
Upper East	UE-02-005	5	3
Upper East	UE-02-003	2	5
Upper East	UE-14-006	9	3
Upper East	UE-14-003	6	6
Upper East	UE-02-007	7	5
Upper East	UE-15-005	22	22
Upper East	UE-01-027	11	25
Upper East	UE-01-OO9	5	7
Upper East	UE-01-003	21	4
Upper East	UE-01-021	5	8
Upper East	UE-01-029	10	2
Upper East	UE-01-010	9	2
Upper East	UE-03-017	6	10
Upper East	UE-04-010	6	8
Ahafo	AH-05-005	9	13
Ahafo	AH-06-022	29	17
Bono	BR-01-044	10	10
Bono	BR-01-111	7	12
Bono	BR-01-117	10	11
Bono	BR-01-072	20	9
Bono	BR-01-New	16	21
Bono	BR-03-New	20	31
Bono East	BE-04-005	4	4
Bono East	BE-04-008	21	21
Bono East			44
Bono East			25
Bono East	BE-01-085	28	25
Bono East	BE-01-084	8	7
Bono East	BE-01-011	6	30
Northern	NR-02-011	4	2
Northern	NR-03-001	8	1
Northern	NR-01-New	11	11
Northern	NR-01-New	18	72
Northern	NR-01-056	15	45
Northern	NR-01-020	5	15
Savannah	SR-05-009	13	11
Savannah	SR-05-011	14	13
Savannah	SR-05-016	40+	13
Savannah	SR-05-006	20	9
Savannah	SR-06-001	10	7
Savannah	SR-06-	10	5
Savannah	SR-01-001	9	8
Savannah	SR-05-005	45+	11
Savannah	SR-05-005	38	9
Savannah	SR-04-	12	7
North East	NE-01-009	15	4
North East	NE-01-008	8	6
Upper West	UW-01-017	12	15
Upper West	UW-01-020	10	35
Upper West	UW-01-003	7	2
Upper West	UW-04-003	13	6
Ashanti	AS-01-222	15	35
Ashanti	AS-01-100	53	53
Ashanti	AS-01-073	30	30
Ashanti	AS-01-227	10	6
Ashanti	AS-01-312	13	13
Ashanti	AS-01-076	3	9
Ashanti	AS-01-249	7	5
Ashanti	AS-01-130	26	150
Ashanti	AS-01-118	33	28
Ashanti	AS-17-013	28	30
Ashanti	AS-01-311	25	3
Ashanti	AS-01-228	18	10
Ashanti	AS-01-045	20	2
Ashanti	AS-01-206	100	100
Ashanti	AS-01-151	6	5
Ashanti	AS-13-018	6	8
Ashanti	AS-14-035	4	4
Ashanti	AS-39-013	8	8
Ashanti	AS-18-005	10	12
Ashanti	AS-18-003	12	10
Ashanti	AS-14-011	4	4
Ashanti	AS-14-052	7	7
Ashanti	AS-14-056	4	4
Ashanti	AS-14-018	8	10
Ashanti	AS-01-040	3	6
Ashanti	AS-01-113	4	4
Ashanti	As-01-157	29	82
Ashanti	As-26-002	4	12
Ashanti	As-01-106	20	20
Ashanti	As-01-039	20	35
Ashanti	As-04-004	11	11
Ashanti	As-01-283	2	2
Ashanti	AS-24-003	12	8
Ashanti	AS-40-009	5	4
Ashanti	AS-40-015	16	7
Ashanti	AS-40-005	20	10
Ashanti	AS-40-011	15	0
Ashanti	AS-40-001	12	8
Ashanti	AS-40-002	16	12
Ashanti	AS-22-010	6	4
Ashanti	AS-01-129	42	30
Ashanti	AS-01-035	26	20
Ashanti	AS-01-316	8	20
Ashanti	AS-01-105	32	25
Ashanti	AS-01-120	20	16
Ashanti	AS-01-154	18	0
Greater Accra	GR-07-042	68	50
Greater Accra	GR-18-002	35	35
Greater Accra	GR-13-022	94	94
Greater Accra	GR-11-004	32	32
Greater Accra	GR-07-108	42	42
Greater Accra	GR-11-007	38	38
Greater Accra	GR-08-020	60	120
Greater Accra	GR-25-047	30	22
Greater Accra	GR-01-241	30	40
Greater Accra	GR-03-009	25	30
Greater Accra	GR-03-029	24	45
Greater Accra	GR-05-052	10	8
Greater Accra	GR-01-059	25	34
Greater Accra	GR-11-042	40	40
Greater Accra	GR-05-002	32	19
Greater Accra	GR-07-036	90	95
Greater Accra	GR-11-037	20	20
Greater Accra	GR-11-049	30	35
Greater Accra	GR-08-006	18	22
Greater Accra	GR-11-012	120	200
Greater Accra	GR-08-001	13	52
Greater Accra	GR-08-058	50	100
Greater Accra	GR-18-002	12	32
Greater Accra	GR-01-118	30	65
Greater Accra	GR-08-047	70	80
Greater Accra	GR-02-005	11	20
Greater Accra	GR-05-046	40	40
Greater Accra	GR-25-034	21	21
Greater Accra	GR-02-008	14	12
Central	CR-05-014	14	18
Central	CR-01-100	6	15
Central	CR-07-002	23	18
Central	CR-07-001	30	25
Central	CR-04-012	6	14
Central	CR-04-024	8	18
Central	CR-10-018	20	24
Eastern	ER-01-012	8	2
Eastern	ER-01-016	25	24
Eastern	ER-03-015	35	34
Eastern	ER-14-001	11	15
Eastern	-	9	17
Eastern	-	6	6
Eastern	-	4	4
Eastern	ER-15-004	5	8
WESTERN NORTH	WN-01-005	5	5
WESTERN NORTH	WN-01-003	13	11
WESTERN NORTH	WN-03-001	8	8
WESTERN NORTH	WN-03-002	10	13
WESTERN NORTH	WN-08-004	15	7
WESTERN	WR-01-211	42	42
WESTERN	WR-01-209	31	48
WESTERN	WR-01-014	31	48
WESTERN	WR-01-213	6	0
WESTERN	WR-01-003	35	40
WESTERN	WR-01-263	15	0
WESTERN	WR-01-003	25	35
WESTERN	WR-01-006	5	15
WESTERN	WR-01-064	2	2
WESTERN	WR-01-236	35	35
WESTERN	WR-01-249	10	20
WESTERN	WR-01-008	15	25
WESTERN	WR-01-120	0	0
WESTERN	WR-01-021	0	0
WESTERN	WR-01-011	0	0
WESTERN	WR-01-192	6	20
WESTERN	WR-01-277	0	0
WESTERN	WR-01-136	10	15
WESTERN	WR-01-184	12	18
WESTERN	WR-01-201	12	18
WESTERN	WR-01-217	10	12
WESTERN	WR-01-194	5	25
WESTERN	WR-01-117	0	0
WESTERN	WR-01-005	50	35
WESTERN	WR-01-176	20	20
WESTERN	WR-01-112	0	0
WESTERN	WR-01-074	0	0
WESTERN	WR-01-233	0	0
WESTERN	WR-01-001	0	0
WESTERN	WR-01-246	150	40
WESTERN	WR-05-027	30	30
WESTERN	WR-05-005	23	18
WESTERN	WR-05-026	25	25
WESTERN	WR-05-046	28	22
WESTERN	WR-05-017	23	21
WESTERN	WR-05-015	19	19
WESTERN	WR-05-006	10	10
WESTERN	WR-05-028	7	7
WESTERN	WR-05-048	21	21
WESTERN	WR-05-2020	5	5
WESTERN	WR-05-001	6	6
WESTERN	WR-05-002	12	11
WESTERN	WR-05-044	14	0
WESTERN	WR-05-024	8	8
WESTERN	WR-05-033	8	8
WESTERN	WR-05-037	4	4
WESTERN	WR-05-051	6	6
WESTERN	WR-09-004	10	10
WESTERN	WR-09-008	15	8
WESTERN	WR-09-003	18	13
WESTERN	WR-12-010	14	8
WESTERN	WR-07-008	27	23
WESTERN	WR-07-017	9	9
WESTERN	WR-07-030	10	10
WESTERN	WR-07-003	7	7
WESTERN	WR-07-032	12	6
WESTERN	WR-03-013	10	2
WESTERN	WR-03-007	15	9
WESTERN	WR-03-008	8	8
WESTERN	WR-03-009	10	4
WESTERN	WR-10-008	8	3
WESTERN	WR-08-005	15	15
VOLTA	VR-01-011	4	9
VOLTA	VR-01-032	3	8
VOLTA	VR-01-041	0	0
VOLTA	VR-13-016	4	8
VOLTA	VR-04-001	25	22
VOLTA	VR-04-027	10	10
VOLTA	VR-04-001	22	25
VOLTA	VR-04-027	10	10
VOLTA	VR-04-029	10	19
VOLTA	VR-04-052	10	18
VOLTA	VR-04-009	6	15
VOLTA	VR-09-046	8	10
OTI	OR-06-034	20	20

## Sheet: Capture-Recapture
Capture (Wrist Band)
Region	Total Women	Screened	Qualified	Accepted (A)	Refused (B)	Official Interviwer C	Other Person (D)	First Capture (A+B+D-C)
AHAFO	121	107	68	61	7			68
Ashanti	970	587	392	348	43	1		390
Bono	318	280	245	234	11			245
BONO EAST	227	104	104	89	1	14		76
Central	562	521	478	434	44			478
Eastern	635	439	331	304	27			331
Greater Accra	2007	1403	1151	1105	31	14		1122
North East	24	30	30	19	11			30
Northern	164	158	134	131	2	1		132
Oti	228	121	74	44	19		11	74
Savannah	30	26	10	10				10
Upper East	109	95	92	90	2			92
Upper West	84	72	25	25				25
Volta	137	140	83	80	3			83
WESTERN	916	310	257	254	4			258
WESTERN NORTH	29	25	16	13	3			16
Total	6561	4418	3490	3241	208	30	11	3430
Recapture (Hand Sanitizer)
Region	Total Women	Screened	Qualified	<>	A	B	C	E	F	G	H	J	Double Count (A+D+G)
AHAFO	102	79	45	34		15	1	1			28		0
Ashanti	742	493	435	58		244	3	1	3		184		0
Bono	315	273	242	31		70	4	8	3		156	1	0
BONO EAST	218	89	89			25		1	1	9	53		9
Central	467	426	390	36	2	119		10	3	1	255		3
Eastern	680	454	354	96		128	2	8	1		218	1	0
Greater Accra	1758	1368	1235	150	5	519	41	14	19	2	627	8	7
North East	16	14	14			1	7				6		0
Northern	155	155	128	27		51					77		0
Oti	99	72	49	28		19	4	4		2	20		2
Savannah	59	59	23	37		16					7		0
Upper East	86	88	83	5		40	2		1		40		0
Upper West	104	76	30	46		15				3	12		3
Volta	157	157	87	70	2	35	5	1			44		2
WESTERN	605	368	324	48		183	6		2		133		0
WESTERN NORTH	39	39	31	8		16					13		0
Total	5602	4210	3559	674	9	1496	75	48	33	17	1873	10	26
Estimates
Region	First Capture (Wrist Band)	Second Capture (Hand Sanitizer)	Re-Captured	Estimated	Total
AHAFO	68	45	29	105.517	703.448
Ashanti	390	435	188	902.394	6015.96
Bono	245	242	168	352.917	2352.78
BONO EAST	76	80	55	110.545	736.97
Central	478	387	268	690.246	4601.64
Eastern	331	354	228	513.921	3426.14
Greater Accra	1122	1228	668	2062.6	13750.7
North East	30	14	6	70	466.667
Northern	132	128	77	219.429	1462.86
Oti	74	47	24	144.917	966.111
Savannah	10	23	7	32.8571	219.048
Upper East	92	83	41	186.244	1241.63
Upper West	25	27	12	56.25	375
Volta	83	85	45	156.778	1045.19
WESTERN	258	324	135	619.2	4128
WESTERN NORTH	16	31	13	38.1538	254.359
	3430	3533	1964	6170.16	41746.4

## Sheet: Service Multiplier
Size Estimation of Female Sex Workers (FSW) in Ghana
	Unique Number of FSWs Reached/Contacted by Peer Educators
Region	2019-07-01	2019-08-01	2019-09-01	2019-10-01	2019-11-01	2019-12-01	2020-01-01	2020-02-01	Total	July -Dec	Proportion	Est
Ahafo	0	0	0	0	0	0	0	0	0	0	0.198	0
Ashanti	757	629	392	583	973	467	592	725	5118	3801	0.748	5081.55
Bono	64	160	337	195	165	116	208	217	1462	1037	0.63	1646.03
Bono East	108	72	95	37	105	46	225	96	784	463	0.841	550.535
Central	90	147	146	27	186	131	318	99	1144	727	0.65	1118.46
Eastern	245	257	239	205	230	318	588	328	2410	1494	0.194	7701.03
Greater Accra	1593	1830	846	1242	1986	1118	1790	1218	11623	8615	0.587	14676.3
North East	0	0	0	0	0	0	0	0	0	0	0.04	0
Northern	28	31	89	81	97	43	99	122	590	369	0.64	576.562
Oti	0	0	0	0	0	0	0	0	0	0	0.106	0
Savannah	0	0	0	0	0	0	0	0	0	0	0.0069	0
Upper East	0	0	0	0	0	0	0	0	0	0	0.13	0
Upper West	0	0	0	0	0	0	0	0	0	0	0.129	0
Volta	0	0	0	160	188	174	221	192	935	522	0.354	1474.58
Western	391	412	270	313	512	663	1350	777	4688	2561	0.34	7532.35
Western North	0	0	0	0	0	0	0	0	0	0	0.039	0
Total	3276	3538	2414	2843	4442	3076	5391	3774	28754	19589	0.476	41153.4
												40357.4

## Sheet: 3SCRC
3-Stage Capture - Recapture
Region	C	R	S	CR	CS	SR	SCR
Ahafo	68	45	79	29	24	24	23
Ashanti	390	435	550	188	215	190	174
Bono	245	242	394	168	141	139	134
Bono East	76	80	187	55	59	67	54
Central	478	387	486	268	209	188	175
Eastern	331	354	430	228	118	117	108
Greater Accra	1122	1228	1243	668	531	470	448
North East	30	14	65	6	5	4	4
Northern	132	128	214	77	95	81	76
Oti	74	47	179	24	40	36	23
Savannah	10	23	56	7	3	4	1
Upper East	92	83	164	41	51	44	40
Upper West	25	27	131	12	14	12	11
Volta	83	85	179	45	24	24	16
Western	258	324	565	135	46	50	42
Western North	16	31	39	15	5	5	5
Total	3430	3533	4961	1966	1580	1455	1334
Region	C	R	S	CR	CS	SR	SCR
Ahafo	38	15	54	6	1	1	23
Ashanti	161	231	319	14	41	16	174
Bono	70	69	248	34	7	5	134
Bono East	16	12	115	1	5	13	54
Central	176	106	264	93	34	13	175
Eastern	93	117	303	120	10	9	108
Greater Accra	371	538	690	220	83	22	448
North East	23	8	60	2	1	0	4
Northern	36	46	114	1	19	5	76
Oti	33	10	126	1	17	13	23
Savannah	1	13	50	6	2	3	1
Upper East	40	38	109	1	11	4	40
Upper West	10	14	116	1	3	1	11
Volta	30	32	147	29	8	8	16
Western	119	181	511	93	4	8	42
Western North	1	16	34	10	0	0	5
Total	1218	1446	3260	632	246	121	1334
