# Supplementary material for: National and subnational size estimation of female sex workers in Ghana 2020: Comparing 3-source capture-recapture with other approaches
Source: PLoS One. 2021 Sep 22;16(9):e0256949. doi: 10.1371/journal.pone.0256949 (PMC8457471; doi:10.1371/journal.pone.0256949)
Supplement: S1 Data — (ZIP) [file pone.0256949.s001.zip › DATA/Ghana_Shapefile_(New).prj]

PROJCS["Accra_Ghana_Grid",GEOGCS["GCS_Accra",DATUM["D_Accra",SPHEROID["War_Office",6378300.0,296.0]],PRIMEM["Greenwich",0.0],UNIT["Degree",0.0174532925199433]],PROJECTION["Transverse_Mercator"],PARAMETER["False_Easting",900000.0],PARAMETER["False_Northing",0.0],PARAMETER["Central_Meridian",-1.0],PARAMETER["Scale_Factor",0.99975],PARAMETER["Latitude_Of_Origin",4.666666666666667],UNIT["Foot_Gold_Coast",0.3047997101815088]]
