# Supplementary material for: National and subnational size estimation of female sex workers in Ghana 2020: Comparing 3-source capture-recapture with other approaches
Source: PLoS One. 2021 Sep 22;16(9):e0256949. doi: 10.1371/journal.pone.0256949 (PMC8457471; doi:10.1371/journal.pone.0256949)
Supplement: S1 Data — (ZIP) [file pone.0256949.s001.zip › DATA/Ghana_Shapefile_(New).shp.xml]

<?xml version="1.0" encoding="UTF-8"?>
<metadata xml:lang="en"><Esri><CreaDate>20190426</CreaDate><CreaTime>19070700</CreaTime><SyncOnce>FALSE</SyncOnce><DataProperties><lineage><Process ToolSource="C:\Program Files (x86)\ArcGIS\ArcToolbox\Toolboxes\Data Management Tools.tbx\DefineProjection" Date="20140604" Time="234513" Name="" export="True">DefineProjection "C:\216 REPORT\216 distboufinal.shp" PROJCS['Custom',GEOGCS['GCS_Leigon',DATUM['D_Leigon',SPHEROID['Clarke_1880_RGS',6378249.145,293.465]],PRIMEM['Greenwich',0.0],UNIT['Degree',0.0174532925199433]],PROJECTION['Transverse_Mercator'],PARAMETER['False_Easting',899998.392388452],PARAMETER['False_Northing',0.0],PARAMETER['Central_Meridian',-1.0],PARAMETER['Scale_Factor',0.99975],PARAMETER['Latitude_Of_Origin',4.666666666666667],UNIT['Foot',0.3048]] "C:\216 REPORT\216 distboufinal.shp"</Process><Process ToolSource="c:\program files (x86)\arcgis\desktop10.6\ArcToolbox\Toolboxes\Data Management Tools.tbx\Dissolve" Date="20190410" Time="140243" Name="" export="True">Dissolve "GHANA_DISTRICTS selection selection 3" "C:\Users\DELL\Desktop\New Ghana Regions\northern.shp" REGION # MULTI_PART DISSOLVE_LINES</Process><Process ToolSource="c:\program files (x86)\arcgis\desktop10.6\ArcToolbox\Toolboxes\Data Management Tools.tbx\Merge" Date="20190410" Time="140437" Name="" export="True">Merge northern;'north east';savannah;'brong ahafo';ahafo;'bono east';accra;oti;volta;western;'western north';'upper west';'upper east';eastern;central;ashanti "C:\Users\DELL\Desktop\New Ghana Regions\New Ghana Regions.shp" "REGION "REGION" true true false 50 Text 0 0 ,First,#,northern,REGION,-1,-1,north east,REGION,-1,-1,savannah,REGION,-1,-1,brong ahafo,REGION,-1,-1,ahafo,REGION,-1,-1,bono east,REGION,-1,-1,accra,REGION,-1,-1,oti,REGION,-1,-1,volta,REGION,-1,-1,western,REGION,-1,-1,western north,REGION,-1,-1,upper west,REGION,-1,-1,upper east,REGION,-1,-1,eastern,REGION,-1,-1,central,REGION,-1,-1,ashanti,REGION,-1,-1"</Process></lineage><itemProps><itemName Sync="TRUE">Ghana_Shapefile_(New)</itemName><imsContentType Sync="FALSE" export="False">006</imsContentType><itemLocation><linkage Sync="TRUE">file://\\HINNEH\D$\Documents\GIS\Ghana Shapefile (New)\Ghana_Shapefile_(New).shp</linkage><protocol Sync="TRUE">Local Area Network</protocol></itemLocation><nativeExtBox><westBL Sync="TRUE">79217.524606</westBL><eastBL Sync="TRUE">1698845.486877</eastBL><southBL Sync="TRUE">25447.506234</southBL><northBL Sync="TRUE">2360200.424213</northBL><exTypeCode Sync="TRUE">1</exTypeCode></nativeExtBox><itemSize Sync="TRUE">3.238</itemSize></itemProps><coordRef><type Sync="TRUE">Projected</type><geogcsn Sync="TRUE">GCS_Accra</geogcsn><csUnits Sync="TRUE">Linear Unit: Foot_Gold_Coast (0.304800)</csUnits><projcsn Sync="TRUE">Accra_Ghana_Grid</projcsn><peXml Sync="TRUE">&lt;ProjectedCoordinateSystem xsi:type='typens:ProjectedCoordinateSystem' xmlns:xsi='http://www.w3.org/2001/XMLSchema-instance' xmlns:xs='http://www.w3.org/2001/XMLSchema' xmlns:typens='http://www.esri.com/schemas/ArcGIS/10.5'&gt;&lt;WKT&gt;PROJCS[&amp;quot;Accra_Ghana_Grid&amp;quot;,GEOGCS[&amp;quot;GCS_Accra&amp;quot;,DATUM[&amp;quot;D_Accra&amp;quot;,SPHEROID[&amp;quot;War_Office&amp;quot;,6378300.0,296.0]],PRIMEM[&amp;quot;Greenwich&amp;quot;,0.0],UNIT[&amp;quot;Degree&amp;quot;,0.0174532925199433]],PROJECTION[&amp;quot;Transverse_Mercator&amp;quot;],PARAMETER[&amp;quot;False_Easting&amp;quot;,900000.0],PARAMETER[&amp;quot;False_Northing&amp;quot;,0.0],PARAMETER[&amp;quot;Central_Meridian&amp;quot;,-1.0],PARAMETER[&amp;quot;Scale_Factor&amp;quot;,0.99975],PARAMETER[&amp;quot;Latitude_Of_Origin&amp;quot;,4.666666666666667],UNIT[&amp;quot;Foot_Gold_Coast&amp;quot;,0.3047997101815088],AUTHORITY[&amp;quot;EPSG&amp;quot;,2136]]&lt;/WKT&gt;&lt;XOrigin&gt;-17544600&lt;/XOrigin&gt;&lt;YOrigin&gt;-34500000&lt;/YOrigin&gt;&lt;XYScale&gt;137273687.14637971&lt;/XYScale&gt;&lt;ZOrigin&gt;-100000&lt;/ZOrigin&gt;&lt;ZScale&gt;10000&lt;/ZScale&gt;&lt;MOrigin&gt;-100000&lt;/MOrigin&gt;&lt;MScale&gt;10000&lt;/MScale&gt;&lt;XYTolerance&gt;0.0032808430145963661&lt;/XYTolerance&gt;&lt;ZTolerance&gt;0.001&lt;/ZTolerance&gt;&lt;MTolerance&gt;0.001&lt;/MTolerance&gt;&lt;HighPrecision&gt;true&lt;/HighPrecision&gt;&lt;WKID&gt;2136&lt;/WKID&gt;&lt;LatestWKID&gt;2136&lt;/LatestWKID&gt;&lt;/ProjectedCoordinateSystem&gt;</peXml></coordRef></DataProperties><SyncDate>20190426</SyncDate><SyncTime>19074200</SyncTime><ModDate>20190426</ModDate><ModTime>19074200</ModTime><ArcGISFormat>1.0</ArcGISFormat><scaleRange><minScale>150000000</minScale><maxScale>5000</maxScale></scaleRange><ArcGISProfile>ISO19139</ArcGISProfile><locales><locale language="en" country="GH" xmlns=""/></locales><ArcGISstyle>ISO 19139 Metadata Implementation Specification</ArcGISstyle></Esri><dataIdInfo><envirDesc Sync="TRUE"> Version 6.2 (Build 9200) ; Esri ArcGIS 10.5.0.6491</envirDesc><dataLang><languageCode value="eng" Sync="TRUE"/><countryCode value="USA" Sync="TRUE"/></dataLang><idCitation xmlns=""><resTitle Sync="TRUE">Ghana_Shapefile_(New)</resTitle><presForm xmlns=""><PresFormCd value="005" Sync="TRUE"/></presForm><date><createDate>2019-04-05T00:00:00</createDate><pubDate>2019-04-26T00:00:00</pubDate></date><resEd>2nd Edition</resEd><citRespParty xmlns=""><rpIndName>Where Geospatial Media</rpIndName><rpOrgName>Where Geospatial Media</rpOrgName><rpPosName>Geospatial Media</rpPosName><role><RoleCd value="011"/></role></citRespParty></idCitation><spatRpType><SpatRepTypCd value="001" Sync="TRUE"/></spatRpType><dataExt xmlns=""><geoEle xmlns=""><GeoBndBox esriExtentType="search"><exTypeCode Sync="TRUE">1</exTypeCode><westBL Sync="TRUE">-3.290359</westBL><eastBL Sync="TRUE">1.229178</eastBL><northBL Sync="TRUE">11.173072</northBL><southBL Sync="TRUE">4.733152</southBL></GeoBndBox></geoEle></dataExt><idPurp>This data was created for the purposes of accomplishing a project that needed to consider the newly approved Ghana Regions. It is to assist mapping the locations of Queen Mothers in Ghana.</idPurp><idAbs>&lt;DIV STYLE="text-align:Left;"&gt;&lt;DIV&gt;&lt;DIV&gt;&lt;P&gt;&lt;SPAN&gt;This data is created for the purposes of accomplishing a project that need&lt;/SPAN&gt;&lt;SPAN&gt;ed &lt;/SPAN&gt;&lt;SPAN&gt;to consider the newly approved &lt;/SPAN&gt;&lt;SPAN&gt;Ghana Regions&lt;/SPAN&gt;&lt;SPAN&gt;. &lt;/SPAN&gt;&lt;SPAN&gt;It&lt;/SPAN&gt;&lt;SPAN&gt;is to assi&lt;/SPAN&gt;&lt;SPAN&gt;s&lt;/SPAN&gt;&lt;SPAN&gt;t map&lt;/SPAN&gt;&lt;SPAN&gt;ping of &lt;/SPAN&gt;&lt;SPAN&gt;the locations of &lt;/SPAN&gt;&lt;SPAN&gt;Q&lt;/SPAN&gt;&lt;SPAN&gt;ueen mothers in Ghana.&lt;/SPAN&gt;&lt;SPAN&gt;As the time this data was created, there has not been any authorized shapefile of the new Ghana regions from Lands Commission or Ghana Statistical Service. Th&lt;/SPAN&gt;&lt;SPAN&gt;i&lt;/SPAN&gt;&lt;SPAN&gt;s data was created from the old &lt;/SPAN&gt;&lt;SPAN&gt;authorized &lt;/SPAN&gt;&lt;SPAN&gt;Ghana districts shapefiles using the district boundary. &lt;/SPAN&gt;&lt;SPAN&gt;S&lt;/SPAN&gt;&lt;SPAN&gt;o it has the same spatia&lt;/SPAN&gt;&lt;SPAN&gt;l &lt;/SPAN&gt;&lt;SPAN&gt;resolution as the old Ghana Regions sh&lt;/SPAN&gt;&lt;SPAN&gt;a&lt;/SPAN&gt;&lt;SPAN&gt;pefile just that the new&lt;/SPAN&gt;&lt;SPAN&gt;regional &lt;/SPAN&gt;&lt;SPAN&gt;boundaries have be added using the already existing boundaries of the districts. &lt;/SPAN&gt;&lt;SPAN&gt;T&lt;/SPAN&gt;&lt;SPAN&gt;he creators of this shapefile did not create this shapefile by digitizing but by geoprocessing exising &lt;/SPAN&gt;&lt;SPAN&gt;authorized &lt;/SPAN&gt;&lt;SPAN&gt;Ghana District shapefile.&lt;/SPAN&gt;&lt;/P&gt;&lt;/DIV&gt;&lt;/DIV&gt;&lt;/DIV&gt;</idAbs><searchKeys><keyword>Ghana</keyword><keyword>New regions</keyword></searchKeys><idCredit>Where Geospatial Media
www.wheregeospatial.com
blog.wheregeospatial.com</idCredit><dataChar><CharSetCd value="004"/></dataChar><dataScale xmlns=""><equScale><rfDenom>Scale ranges between 1:150,000,000 - 1:5000</rfDenom></equScale></dataScale><idPoC xmlns=""><rpIndName>Where Geospatial Media</rpIndName><rpOrgName>Where Geospatial Media</rpOrgName><rpPosName>Geospatial Media</rpPosName><role><RoleCd value="011"/></role></idPoC><resConst><Consts xmlns=""><useLimit>&lt;DIV STYLE="text-align:Left;"&gt;&lt;DIV&gt;&lt;DIV&gt;&lt;P&gt;&lt;SPAN&gt;This Data is not authorized by any government or private institution. It was created from the old authorized Ghana Shapefile using the district boundaries. Any one who uses this for any analysis should note this. Any limitations from the old authorized shapefile are inherited by this shapefile.&lt;/SPAN&gt;&lt;/P&gt;&lt;/DIV&gt;&lt;/DIV&gt;&lt;/DIV&gt;</useLimit></Consts></resConst><tpCat><TopicCatCd value="003"/></tpCat><tpCat><TopicCatCd value="008"/></tpCat><tpCat><TopicCatCd value="011"/></tpCat><tpCat><TopicCatCd value="013"/></tpCat><tpCat><TopicCatCd value="015"/></tpCat><tpCat><TopicCatCd value="016"/></tpCat></dataIdInfo><mdLang><languageCode value="eng" Sync="TRUE"/><countryCode value="USA" Sync="TRUE"/></mdLang><distInfo><distFormat><formatName Sync="TRUE">Shapefile</formatName></distFormat><distTranOps><transSize Sync="TRUE">3.238</transSize></distTranOps></distInfo><mdHrLv><ScopeCd value="005" Sync="TRUE"/></mdHrLv><mdHrLvName Sync="TRUE">dataset</mdHrLvName><refSysInfo><RefSystem dimension=""><refSysID xmlns=""><identCode code=" 2136" Sync="FALSE"/><idCodeSpace Sync="TRUE">EPSG</idCodeSpace><idVersion Sync="TRUE">5.1(8.1.2)</idVersion></refSysID></RefSystem></refSysInfo><spatRepInfo><VectSpatRep><geometObjs Name="Ghana_Shapefile_(New)"><geoObjTyp><GeoObjTypCd value="002" Sync="TRUE"></GeoObjTypCd></geoObjTyp><geoObjCnt Sync="TRUE">16</geoObjCnt></geometObjs><topLvl><TopoLevCd value="001" Sync="TRUE"></TopoLevCd></topLvl></VectSpatRep></spatRepInfo><spdoinfo><ptvctinf><esriterm Name="Ghana_Shapefile_(New)"><efeatyp Sync="TRUE">Simple</efeatyp><efeageom code="4" Sync="TRUE"></efeageom><esritopo Sync="TRUE">FALSE</esritopo><efeacnt Sync="TRUE">16</efeacnt><spindex Sync="TRUE">TRUE</spindex><linrefer Sync="TRUE">FALSE</linrefer></esriterm></ptvctinf></spdoinfo><eainfo><detailed Name="Ghana_Shapefile_(New)"><enttyp><enttypl Sync="TRUE">Ghana_Shapefile_(New)</enttypl><enttypt Sync="TRUE">Feature Class</enttypt><enttypc Sync="TRUE">16</enttypc></enttyp><attr><attrlabl Sync="TRUE">FID</attrlabl><attalias Sync="TRUE">FID</attalias><attrtype Sync="TRUE">OID</attrtype><attwidth Sync="TRUE">4</attwidth><atprecis Sync="TRUE">0</atprecis><attscale Sync="TRUE">0</attscale><attrdef Sync="TRUE">Internal feature number.</attrdef><attrdefs Sync="TRUE">Esri</attrdefs><attrdomv><udom Sync="TRUE">Sequential unique whole numbers that are automatically generated.</udom></attrdomv></attr><attr><attrlabl Sync="TRUE">REGION</attrlabl><attalias Sync="TRUE">REGION</attalias><attrtype Sync="TRUE">String</attrtype><attwidth Sync="TRUE">50</attwidth><atprecis Sync="TRUE">0</atprecis><attscale Sync="TRUE">0</attscale></attr><attr><attrlabl Sync="TRUE">Shape</attrlabl><attalias Sync="TRUE">Shape</attalias><attrtype Sync="TRUE">Geometry</attrtype><attwidth Sync="TRUE">0</attwidth><atprecis Sync="TRUE">0</atprecis><attscale Sync="TRUE">0</attscale><attrdef Sync="TRUE">Feature geometry.</attrdef><attrdefs Sync="TRUE">Esri</attrdefs><attrdomv><udom Sync="TRUE">Coordinates defining the features.</udom></attrdomv></attr><attr><attrlabl Sync="TRUE">Capital</attrlabl><attalias Sync="TRUE">Capital</attalias><attrtype Sync="TRUE">String</attrtype><attwidth Sync="TRUE">50</attwidth><atprecis Sync="TRUE">0</atprecis><attscale Sync="TRUE">0</attscale></attr></detailed></eainfo><mdDateSt Sync="TRUE">20190426</mdDateSt><mdChar><CharSetCd value="004" Sync="TRUE"/></mdChar><mdFileID>86A43B35-561D-40D6-ACE4-320F9D678EBF</mdFileID><mdMaint xmlns=""><maintFreq><MaintFreqCd value="009"/></maintFreq></mdMaint><mdConst><Consts xmlns=""><useLimit>&lt;DIV STYLE="text-align:Left;"&gt;&lt;DIV&gt;&lt;DIV&gt;&lt;P&gt;&lt;SPAN&gt;This Data is not authorize&lt;/SPAN&gt;&lt;SPAN&gt;d&lt;/SPAN&gt;&lt;SPAN&gt; by any government &lt;/SPAN&gt;&lt;SPAN&gt;or private &lt;/SPAN&gt;&lt;SPAN&gt;institution. it was created from the old authorized Ghana Shapefile using the district boundaries. Any one who us&lt;/SPAN&gt;&lt;SPAN&gt;es &lt;/SPAN&gt;&lt;SPAN&gt; this for any analysis should note this. Any limitation from the old authorized shapefil&lt;/SPAN&gt;&lt;SPAN&gt;e&lt;/SPAN&gt;&lt;SPAN&gt; are inherited by this shapefile.&lt;/SPAN&gt;&lt;/P&gt;&lt;/DIV&gt;&lt;/DIV&gt;&lt;/DIV&gt;</useLimit></Consts></mdConst><dqInfo xmlns=""><dqScope><scpLvl><ScopeCd value="005"/></scpLvl></dqScope></dqInfo><Binary><Thumbnail><Data EsriPropertyType="PictureX">/9j/4AAQSkZJRgABAQEASABIAAD/2wBDAAMCAgMCAgMDAwMEAwMEBQgFBQQEBQoHBwYIDAoMDAsK
CwsNDhIQDQ4RDgsLEBYQERMUFRUVDA8XGBYUGBIUFRT/2wBDAQMEBAUEBQkFBQkUDQsNFBQUFBQU
FBQUFBQUFBQUFBQUFBQUFBQUFBQUFBQUFBQUFBQUFBQUFBQUFBQUFBQUFBT/wAARCAK8AhwDASIA
AhEBAxEB/8QAHwAAAQUBAQEBAQEAAAAAAAAAAAECAwQFBgcICQoL/8QAtRAAAgEDAwIEAwUFBAQA
AAF9AQIDAAQRBRIhMUEGE1FhByJxFDKBkaEII0KxwRVS0fAkM2JyggkKFhcYGRolJicoKSo0NTY3
ODk6Q0RFRkdISUpTVFVWV1hZWmNkZWZnaGlqc3R1dnd4eXqDhIWGh4iJipKTlJWWl5iZmqKjpKWm
p6ipqrKztLW2t7i5usLDxMXGx8jJytLT1NXW19jZ2uHi4+Tl5ufo6erx8vP09fb3+Pn6/8QAHwEA
AwEBAQEBAQEBAQAAAAAAAAECAwQFBgcICQoL/8QAtREAAgECBAQDBAcFBAQAAQJ3AAECAxEEBSEx
BhJBUQdhcRMiMoEIFEKRobHBCSMzUvAVYnLRChYkNOEl8RcYGRomJygpKjU2Nzg5OkNERUZHSElK
U1RVVldYWVpjZGVmZ2hpanN0dXZ3eHl6goOEhYaHiImKkpOUlZaXmJmaoqOkpaanqKmqsrO0tba3
uLm6wsPExcbHyMnK0tPU1dbX2Nna4uPk5ebn6Onq8vP09fb3+Pn6/9oADAMBAAIRAxEAPwD9UKKK
KACiijb7UAFFG32o2+1ABRRt9qNvtQAUUbfajb7UAFFG32o2+1ABRRt9qNvtQAUUbfajb7UAFFG3
2o2+1ABRRt9qNvtQAUUbfajb7UAFFG32o2+1ABRRt9qNvtQAUUbfajb7UAFFG32o2+1ABRRt9qNv
tQAUUbfajb7UAFFG32o2+1ABRRt9qNvtQAUUbfajb7UAFFG32o2+1ABRRt9qNvtQAUUbfajb7UAF
FG32o2+1ABRRt9qNvtQAUUbfajb7UAFFG32o2+1ABRRt9qKACiiigAooooAKKKKACiiigAooooAK
KKKACiiigB9FFFABRRRQAUUUUAFFFFABRRRQAUUUUAFFFFABRRRQAUUUUAFFFFABRRRQAUUUUAFF
FFABRRRQAUUUUAFFFFABRRRQAUUUUAFFFFABRRRQAUUUUAFFFFABRRRQAUUUUAFFFFABRRRQAUxu
9Ppjd6ACiiigAooooAKKKKACiiigAooooAKKKKACiiigAo3e9FFABu96N3vRRQAbvejd70UUAG73
o3e9FFABu96N3vRRQAbvejd70UUAG73o3e9FFABu96N3vRRQAbvejd70UUAG73o3e9FFABu96N3v
RRQAbvejd70UUAG73o3e9FFABu96N3vRRQAbvejd70UUAG73o3e9FFABu96N3vRRQAbvejd70UUA
G73o3e9FFABu96N3vRRQA7dTd3vX55ftr/E7XPFHxivvAsWp3uneGNBtLdrmzsbloPtt1OvmZlZC
GKImwBc4ya8c+GvxH8W/A/WdYm8D/ZoF1qxS2mmvmeaO0kR9wmWIn94+0sBmsZVYxlys+3wnB+Z4
7LY5lh4qSk7KK+J62v2ST3u9j7a+PH7YT/Bv4lHwfY+E01+aPTY9QnuJtTNoqGSR1SMAQyZ4RiTX
HeHf+CilkLjZ4p+HuqaVbf8AP1ot6mpKv+8pSJ/yU18ja1eap4u8SN4h8S61qHiLXmj8r7bfSfdj
zny1RcIq5LcAUyuaWIfN7ux+o5d4cYWpgIxzC8a+t3GV15aNW+77z9I/Bf7W3wl+IGp2Ol6R4zsj
q164ig067SS2uXkP8IjlVTmvYN3vX49x3GoaXrmh6zpdxBDqWj30eoW/2qDzo2lTldy5BxnnrXvv
ir9u34h+I/CMGk6XoFn4T19gFvPEENyLqIKOpt4HXIY/7edv+1W8a8ZK70Pgc34EzLA4qNHBwlWh
K1pWS180m7LzdkfoPu96N3vX51/s/wD7UHi3wn8W9Lg8c+LdR8Q+Fdc/4lryah5WLC7Zx9nl+RVw
rH923+8pr9FK2jJSV0fF5pleKyfEvCYyNpqz7pp9n1Dd70bveiiqPJDd70bveiigA3e9FFFABRRR
QAUUUUAFFFFABRRRQAUUUUAFFFFABRRRQAUUUUAFFFFABRRRQAV5Z8afj7o/wVOj293pupa9rGsN
ILLStJRDM6xgGSRi7KqouV+Yn+KvU6+Rf227C00PxB4A8YW17HJryXTaGdEZv317bXJUs0Q7GIx+
YT0wG/2a5cVUnSoTqU1eSTavtobUIRqVYwns2Lqf7YXj/Ul26L8M9P0le03iDXQT/wB+4I2/9Crm
7r49fG2/k83/AISLwnpP/TvZ6HLOP++pJwf0rn6K/KKnE2YzfuyUfRf53PuYZPhI7pv5mz/wur43
f9Dx4f8A/Ca/+303/hdHxt/6HzRP/CaH/wAerIorn/1hzP8A5+/gv8jb+ysH/J+Jr/8AC4vjX/0U
DSP/AAmV/wDj1S2Px3+Nmj3H2j/hJPDfiRV62GoaO9mG+kkUhKn6g1h0VS4hzJO/tPwX+QnlWDtb
k/E9AvP2vPiTdQqlh8N9C02b+KbUPELzJn2WOAHH41g3X7Qfxt1BsrrHgvS/+mdvo9zP+rzj+Vc7
RW0+JcwntJL0S/W5nHJ8JHdN/M21+OXxvX/mcPDLf73hx/6XFWYf2hPjZB/zFvBN5/100W6T/wBB
uDXN0VkuIszX/Lz8F/kX/ZOD/l/E7Bf2oPjLD9/SfAd5/utewfz31eh/a2+KMP8Ar/h/4Xuv+vfX
5o//AEK3NcDRW0eJsxW7T+SM3k2E7P7z0pf2xvHSf6z4U6e3/XPxUP629O/4bJ8bf9EktP8Awqo/
/kevM6K1/wBacf2j93/BI/sTC+f3np3/AA2Z4x7/AAijH+74qh/+Minf8NneLf8Aokbn/d8S2/8A
8bry+in/AK1Y/tH7n/mL+xML5/eeof8ADaHij/okNx/4Udt/8RR/w2l4m/6JDef+FDa/4V5fRT/1
qx38sfuf+Yf2Jhe7+87bxZ+3xrHhPSxdXnwouYTNItvb7tetn3TN91cKCcevtT/hL+33o82jz2vx
XjHh3XYp38u50qwuJ7G5hPKlSu9lYdCG9M18w/GS6N58QNB05v8AUWFjNfbf+mrt5YP4KGrnq+4y
/HV8RhoVqyV5a6dvvZ9nkvAeEzbBTrSqSi+a0Xo9Fv23enlY+/ZP29Pguv3fEeoTf9c9DvT/AO0a
h/4b8+D3/QV1hv8AuA3n/wAar4J3Gjca9L6y+x7C8LcN1xcv/AV/mfoBa/t3fBW4b974puLIf3rz
R7yMfmYsV57r3/BRfSPtbr4Y8A6zr1iv+rv7y5isEl90Vtz4+oFfIO40lJ4mXRG1DwvwMJ3r4iUo
9klF/f735H1hB/wUZut3+k/Cq8Cf9O+uQSH8mVauSf8ABRuwURlfhl4kZN377N3aZVe5UCQ7j7cV
8h0UvrEzvl4Z5O/hqVF84/8AyJ+g3iD9tT4XaL4B0vxPaavLrf8AabGGz0jTo91+0q/fjeFseVs/
iL7QPyrzmP8A4KM6Xv8A3vw28TKn95bizY/l5or42j0u0i1Ca/S3jW8mUJJMq8sB61Zqnim9kebg
/DDCRhL65XlJ3duWyVul7p69+h9qW/8AwUV8FN/x8eDPGcP+7Z27/wAp6774Z/thfDj4reKLHw3p
V1qllrt6sjW9jqmmzW7PsXcwDEFMhQT96vztq1omv6z4L8U6R4p8N3Edvr+kStJbfaF3QyB02yRS
D+66nBI5FOOId9TjzPw0o0cLOpgKspVErqL5bPyvZa9j9Kfi5+0V4E+CN7p1n4s1SW0u9QjeW3t7
WymuZGjXAZiI1OBkqOa+bPjF+3lf61Mml/CeJbe38rddeItZ0+QFGJwEgt5Nu4gclm49q+e/iJ8U
dT+N/wASdU8a6nYS6Rvih02x0yaTe1pBGMsM9DvlLtn/AHaw6dTENO0TDhvw9o4rD0cbmUnd6unt
p0u9/MfeXmo6xrGoazrGqXOua1qEivd6heY8yUqoReFAUAKMAAUyiiuJtyd2fu2Gw1HB0Y4fDxUY
R0SWyCiiikdIUUUUAZniq1N54b1SJPlfyHMbf3WUZU/mK/W/4YeIm8XfDXwnrrtufVNKtL1m95IU
Y/zr84P2f/gra/tDfEfV/DeqaxfaPomm6ZHeXC6btWe78yUp5e9gdq4Vs4Ga/TbQ9Fs/Dei6fpOn
Qi2sLCCO1t4V6Rxou1V/ACvRw8XGN31P5g8RMyw+NzONCknzUU4yb6vfT01NCiiiuo/KQooooAKK
KKACiiigAooooAKKKKACiiigAooooAKKKKACiiigAooooAKKKKACiiigCtfX0Gm2dxd3Uiw21ujS
yyN0VVGST9BX5rfD2ztNe/tDxrNatcaprmoXl7Bql9893JZyTO1uCzZKjyyvyivq/wDbO+IsHh34
T3/hCwuh/wAJZ4xQ6Pp9pG370RSfLcTkdQiRbyW9dorwC1tYrC1htYF2wW8axRr/ALKjA/QV8HxV
i+SlTw0XrJ3fov8AP9D6jI6HNOVaS0WhLRRRX5gfZhRRRQAUUUUAFFFFABRRRQAUUUUAFFFFABRR
RQAVFcXEVnbyTzyLDBGpeSSRsBQOpJqWvHvit8QLTxRpuoeEtB8vUPtK+TqGpdYLRc8qpH35eOg4
Heu/BYOpjaypwWnV9l3/AK3CMKlWSpUY805bJbt/1u9ktWc74g8RReOvG0muWEMkekx2QsbeaZcG
5xIXMoXqF5wM9aZSKu1VH91dtLX63RoxoU40obRVj+gspy6OVYSOFjLmtq33b39F5BRRRWx7AUUV
qeGfD914r16x0ey2/aLp9geThEAG5mY+iqGJoM6lSNKDqTdktX6IvaP4Xg1HwJ4t197iSObRPsfl
xrjY/nylDu78Y4r2CX9nbw1p82pC/wBevrW1ttXl03+0JJrSGO2VbWKbzZFkIZ+ZMbY+a5jQ/Afj
HwP4YfxXoXiC2iiuNIj1OS3WGU+bas4CgmWEwtJuwRHu3+lN8QfDnxbrjXWmXview1zU7TUo7jVN
M85nmsbm6aOEzOxQBsEor7GOytkkt0fEYnF1MRWfscWoQ5mura0gtraJS2bdm5pW6PRk+CPh6PQN
BuJdcvLW91K10y4RpJrYpctcyorQxQg+cCiszByMU9vgv4Vk8dT6Bb6rdypZwahNcSLq1hI/+jDg
HbxBuPXzOn/Aa4y18PeIdd8Y3kVzrUFtP4Ri2TaxcsfJs4bWXy48bVLHD7QgC5NdbBa+P/H3jY6B
B4v07UWl0+aVtWULDAbeYbHWRvKVw0hZY9rDOWoVuxlVeLpXvjFblk23dKN0rbLW29m09dEtDI1b
4TaZYfGDwz4NS/vBHqjWgvEl8p57Fpj/AKvemY3wuGDLx81WbX4SaLr3xCsdB0e9u57JYLm81K4t
bu11GZIYhk7BbjiQ9Ajd2qjHo+vf8IzaeLp/Gdpa3XhZ0023tbhZvttnMvmPFaj9yVJ+R9uSQK6n
VvB3xS1bxbp/hK9161+265psk2+Py4o8R/vJLeR40BDo8ahh60K3YupiMRTtF4uK5YyTbuveV3KS
XLZ2i4ytfSy1e7oaX8C9Kh8YeJPD2v6pcxXllfxWlhDHJDavdxyjcsqtNhGk2lP3OQTurnbzwV4a
sfhvf63N/b6azaaq2iNbyeQkXniNn3EYLBRtwVzmuk0aH4l6TaQXM3iv+wrCLTVmuZ9R+f7BHDcS
W0UbL5bN5wkVwm0E+9Yej/D3xV4u1jU/CFjrtjqFqhGsyz/aT9nnncBIzuZQ3nOZNgVuc0NLoh06
9fnlPEYuPLHlu03b3dJdEld/Zu973tY80orUvPD11Z+HtO1ptrWl7PPbbf44posbo3HY4dSKy6xP
uYVI1FeLvuvmtGFFFFBYUUVZ0jRtZ8WeJdL8N+G9P/tTxDqrlLa3ZtkahRl5ZG/hRByf0ppOTsjj
xmMoZfh54rEy5YRV2z63/wCCdfhvT/8AhFPG/ineH1y81ltMmU9YLe3RfKT/AIF5jP8A8Dr7DryT
9nH4F2/wD8A/2Ob7+1dZvrlr/VdQ27FmuGUL8i/woqqqqPavW69lKySP4mzDEfXMZWxCbanKT131
d1cKKKKZ54UUUUAFFFFABRRRQAUUUUAFFFFABRRRQAUUUUAFFFFABRRRQAUUUUAFFFFABRRRQB+c
Wsw32g/HrxpbeLNHu7PxdreoXl9Z39xsmSfTEl2wJG4YlY1TZ8pA5roKwtNtd/xC+J19qEat4mbx
Tf299csv7zy1k/0Zc9fLEOzaK3a/Es8nGeYVeW+jtr/Wi7I/SMti44WF/wCv+CFFFFeCemFFFFAB
RRRQAUUUUAFFFFABRRRQAUUUUAFFFFAHIfFzVJdG+GPiS6t28u4+yGKN1/hLkJn/AMeryGxs4dOs
4bWBfLihjCKq+1erfGq1e6+FPiRU+Zo7YTbf9yQOf0FeXrIJY1dfuuu4fjX6Lw4l9Vm1vzfoj9D4
JjH6xiZPdKH3Xnf8UhaKKK+rP1cKKKKACui+H/iePwf4x0/VZ42mtU8yG4jj++0MsTxPt99rtiud
oo2Ma1GGIpypVNpJp+jPSf8AheGp2/hWHRINNtFaHSP7CW/aec/6MP4vIL+V5v8Atbciln+OWoSX
l3qMGhaTZa1qM9vPqmow+bvvvJlSUAqWKoHdFL7AM15rRVc0jzf7HwO7p9b7vyevldJ22ukz0CT4
tJ/bWp38PhTSYItXSaPVrPzrh474SSCTnc+UKuNylCMVo6n+0V4nvDcSWcNnptzJb29ktxtN1KkE
DM6pun37su+4s3PyrXkP9vaZ9o+z/wBoW3n/AHfL88Zrj9a8RS65qG3Trye3063/AOW1u2zz5PY/
3RXZhcPXxdRUqW7Pkc9x2QZLhVisTFVLOyinzNvTo3bRWvfZJLsj3y6+Ml7f6lfXtzoumyG91q21
65h+fy3uIUK9M/dcsWYetW5v2gPEupRMNUjstUuPMvGiumhELxC6gMMwHlbQc7t2Tzla+am1TUNL
kt7n+1rxo/ORZftDb49pPJIx6V6UrBl3RtuRvmDe1XjMLWwU1Co9WRw5mGTcT0p1MPh+V02l72+q
tpZt2srPa/W56ZefHzXtYaBdZsrPWLf+zI9Mu4ZvMT7YI5fOSdmRgyzB+dy1Z1D9pDxVcXF1cWUd
lpd5cG0zdrH9ok8q2B8mPM2/OGZpNx+fPevK6wPEXio6NeQ2dva/bLh4/NZWk2LGvTrz1NctONWt
JQpq7Z7uYYXJMqw7xeNhGNOPe7WrX2e90uj2XY9V8bfEKPxZocdrHZLp89zq93rd7HD8sImlVECx
5JOMIzHPdq4muYt/iFYeT/pENzDdr8rW0cZk/Jhxg1Vm8cX8rf6LpcccXb7VPh/yUHH51vTwOLrS
ajTZ5f8ArZw3leHjy4pcr1SV5PXySbXzOxpJJEt498rLGi9XbgVws3ijXbr7rWliv/TOMyH824/S
suazF5J5t7JJqEv964bP5L0Ferh8hxdV/vEorzPl8x8UsqoK2Bpyqy/8Bj97u/wOu1Dx1p9v8ll/
xNLj+5b/AHF/3n6CvZP2FLqDxN+0ppcus3UWlahp+m3c2mWcKmRb0uuyRS5I2lEO7GOf+A185qoV
dq/Kv92tbwj4s1jwD4u0fxR4eultNa0qVpbeSSPzE+ZCjBl4yCrNXuf2DTo0m4Nyn0Px/OuOs0zx
SoVWoUXvFL56t67ry9D9tqK+APAv/BTDWbNo4vG3giC+i/jvvDdztf6/Z5uv4SV9lfCn4ueGPjX4
Uj8ReFL/AO3WDM0UiMpjmgkHWKRDyrDNeDVo1KLtUjY+QjJS2Z2tFFFYlBRRRQAUUUUAFFFFABRR
RQAUUUUAFFFFABRRRQAUUUUAFFFFABRRRQAUUUUAFFFFAHx/+194Ht/BXjjwz8RdP/0ca9eQ+Hte
h/gn3I5tbg+joy+XnuHUfw1wVfaXxL+HekfFbwNrHhTXI/M07UoDGWX78T9UkQ9mRgrA+or4O8M3
Wp2N1qHhTxN+78ZaBL9i1KFuGnx/q7pB3SVNrA1+ccVYB3jjILTaX6P9D6/JMVo8PL1X+Rv0UrKV
+9SV+dn1gUUUUAeaeMviBe6DdeMrVLy2huLGLT30yGRV3yGU4fAPL8/lVGPxd4xuL7xBdW7eZpOn
3epxSvNbQiCKOBX8vYwPmM+4LkEYr1KaxtLi4hnltYJp4f8AVTSRgvH/ALpPIp32eLayLGux87l2
jDZ659c160MVRjBJUk35+iWn3X8rnDKjNu/P/V2/1t8jxuTxt43s/CtvqVxI0NveSaakF1dQWsMm
+Y/vQo3GPZjbtZ8VNr3jrxJYR6etveXN1/xL7y+uDZwWVzN+6kQDO0+XtAbnbzXpHi7ULPQfCuoX
t1Zx3lvaxbltWUFGboi4OQOSoriZPihbeGdcXS59BtLN7W+ktdRktcBLS3Pl7Zx8o4kaRRivRoVF
iPehh4vV9trJfhp03ZyVIeydpVX08y54s8eaj4X8D+G/EbyWl0kiot99j+eGVpYD5ZjPXHnbP++q
5O4+Jni210/ULe4uoIdS0SS1sNSkWCMCS5musArv+UfufXj5q6TSfipZ3mreG9GutJtLO31CCB5l
8xcWk0wd7aIRkDOVXJPYstdh4fvrfxRpt49xp9ss6Xc1peQsocNLE23PI+bjaRmousJH99QT1vfy
vf8AK6/8B7a0k67fJU6fjp/wPxR5/r3jbX9O0nT2g1qDzWW7ln3SWJucIE27cHyWVc/MoYSVuWOt
axqnjLQYoNe/4lepaT/a3k/YI0PymIbfmywDb/XIrtP7D0z7Otv/AGbY/Z1beIfs0ezd64xjPvVr
y08zf5a71XaH2849M+lcM8ZS5bRppPXouvyex0RoTTvKbtp1fT5j6KKK8k7wooooAZNDHcQyRSxr
JFIpSRG6MDwQa8n8UfBOLSdPW88G+fHfQddNuLtnhuYv+ea7ydhH8Net0V3YXG18FLmoyt5dH6jh
KdKaqU5csls1uv6+7ufNlrq0dxeSWUsNzY6hCu6WxvITHIg9cHt7irtY3xE8VQWPxO8QNpUy+Imu
vLZ5VbCWjqNvk7+QyjrxWDZ+MNSt9St21L7N9imbymWFSvlE/dOTyRng1+04XC4jE4VYuMPdtf8A
rqfo2X8eZdy0cPj6q9vN2fLF2Wtk27ta6a367Hb0UUVgfqYUVQ1zWINB02S6m+bb8sca9XY9FFcP
eX2qayu29vPJgfra2vyJ9C33jXo4PL6+ObVJaLr0PheI+MMv4btTr3nUkrqMd7d2+iOivvHVpBcS
QWdvPqOz5WeHAjz6bj1/Cof+E8tmjkS4sb6zV1K+ZtEgXPf5TmsGONIo1RF2ovQLXdeH/wBnv4hf
EDQVv9G8L6hJpc/+qvGaO2Scf9MzKy7s/wCzX1cshw1Klec3zeqWp+Dy8S89q124KCg/s8t9O19/
meY6PDaXmjxo0Mcir8jfL94jv+Nay/Ku1furWhr3hHVfA+oto2s6Pc6HfQLzZ3kZjcDseeoPqK9q
+Bfwx8H+PPA9mmt7bXX77xbFY2F5JIRHKqQxzSWcnPAlTzAp679tfSRlHDUYylroldH5O1zydj59
1CZ7e1kZIWmf7oRferVj4i1K102xsLKP7KlrAEkkvI95kb/ZAPT3r6j0X4R+HbjVdCsrPwTBrXhf
U9Q1OLxB4ka5lD6EIruWNVDhwsHlQqkn7wHzN1VtU+H/AIEtfhjJLZ6Lp+qa5a+DbHXfIt47hL6S
R2GbtnM3lvbgD95EqbwG/GvKxUMPjZwdVNpdPXTX+vzPcy3Nsdk6qfUanI5pJtb2Tvo+nmfNdxr2
uXi7HvI7VO7WceHb8Wzj8Ko+XPLefaLq8kvJfL8oNJj5UzntivpyHwv4J8R6t4dsrjwnpOg2l/8A
D668TXV5p63EkkVyIp8FVac5VNisE7nvXPf8K78Jf8LU+CGk2Uf9qaH4gsrCW/mkjaA3xku5Ud2T
cSmVVRgGtKGHweHlzU6VpK7vv3/yDHZzmmZJxxmIlNO2jemnlt+B4TRX03cfCPRpfiRby6h4Zg0H
wjo1nd6jqH27TrrRILvYwSGBpJ55ch5XRdy44Zq1PCvwL8N2vjjxNaL4fXxRo19d2FxoWpRxy6ha
x2NyHYK6wTJIq5/d/asOE8rkV3vG01ujw/Zs+UKK9n1ax0LSfgv4gn/4RPQJNbsPE58OLqsM88x8
ryZH81W80Izbl4bbgjtXjFddOp7S+mxm1YKKKK1JCu6+EPxw8a/AnWLy/wDB+oQRwX7I19peoQed
a3JTgE4w6tjjKmuForCtRp4iPJUV0XGTi7o/TP8AZq/bS0j48awvhbVNIm8M+LvIa4W3EnnWt2qY
3mKTg5Gc7WHT1r6Yr8Vvht4/m+E/xH8L+NYNzDRLxZriNfvPauPLnX/v2zV+w+k/EDwxr2qR6bp2
v6beak9tHeiyhuozP5DjKS7M7tpHQ4r4PHYVYWtyx2Z6dOfPG50VFV476Ca4kt0uI5Jovvxq4Lrn
pkdqsV55qFFFFABRRRQAUUUUAFFFFABRRRQAUUUUAFFFFABRRRQAUUUUAFFFFABRRRQAV8Z/t3af
pHjDxX4L8IDTdNXWL62ur281xrJZL6ys4sKqwyH7u+V//HK+zK+H/wBqNZvB37RB8Ra/ut/D+saJ
a6ZpmqSf8e8M8csrSW7v0Rn3qy5615eZ1atHB1J0VeSWljtwUIVMRCNR6HB+D/B9t4K0v7Ba32pX
yfe36ldmc/hnoPpW/Sf7X8LdGpa/DKlSVWTnN3bP0uMVBKMdgooorMsKKKKAM7xBosHiPQ77S7hm
WK6iKF16qezD6Hms/UPAeh6z/az6jp8d1caxbR2uoycjz1Tp0PHPpXQ0VvCtUpq0Hb0+X+S+4ylT
jJ3krnPSfD/w5NHcK+kwN9olSaST/lpuXZt2v95cbFxg1e8P6Kmg2MkHnfaJZp5ruaZlx5kkjFmO
PxxWnRRKvUmuWUm15hGnGLukFFFFYGoUUUUAFFFFAFbUNQttJ0+4vb2ZbWzto2lmmk6RqOpr5l8e
fFTVfiI0kETSaT4c/wCWdnG2ya5H96dhzg/3R+Nb3x68cHxBrX/CK2cn/Es09g+olf8AlrcdVi+i
dT715tX7rwXwvT9jHMsdC7lrFPZLv6s/P87zaTm8LQdkt359hIYUt41jiVY0Xoq9Kr3md1q/k/aI
I50lmjX77KvOBVmiv2KrRVWnKk9Ez5ChWlh6sasVrFp67aHoNjqEGqWcd1ayeZBJ8wasfxdr13oy
2cdrHHvumKfaJuUjI5xgdSe1cnCtxYSSPYX09jvbLJHgox9dpyKdqniafVNJuNJvI/M1JZIXgmhX
AYZzuP8Adxivzqpk9bCVYuceaF0tP6uf0j/xETDZrldajGbw+J5G07Xi2ldpPW1+l9ddNbDZFnvL
hbm9upbydPu7uEj/AN1RwKfRRX6NSo06EeSlGyP5wxGJrYuo62Im5Se7bu/xPQ/2fPCuneNvjT4S
0bV08/Tbi7Z5rdv+W/lxvIIv+BlNta/jDxdqfj3XrjVdZuGuLiRvlhb/AFdsvaKNeiqo4AFeYaTq
15oOrWeqabcNZ6hZSpcW9zH1SRDlSPxr2Wb4o/DbxpM2qeJ/D+v+H9emG+8/4RdoJLK7kPWQRzYM
JbqQCRXxPE2V4zMPZyw2qXS/4n6h4f8AEeW8P168swi05pWkle1r3XfXTbsXr6WTxt+z14tGtyNd
S+EZ7G40e9m5kiE8vlSWoY87GHzBexWvKPhr4RHjnxlY6NPdNZ2bLNdXVxHyY4YIXmkKjpu2o2Pe
t/4i/Fe18ReH7fwt4Y0dvD3hOCf7W8NxN593f3GNomuJAAPlH3VUYFct4L8WXPgXxRY63axx3D22
9Wt5vuSxupjkjbHZkZhXtZPg8RgcvjQrP31+HkfI8S5lhc2zetjMHDkpyasrWvok3bpff566nq15
+zrFF8O/+EttdaubjTW8Jf29fWy43212ypJFBKO8UiM21vWJq0br9lC80vVPhtb3t9qVv/wkN9Fp
OsO1uU/s+5lgSdFiLcOuxmUn+/EwryKz+Jfiiw8xbXWrmOJ9Pg0lo/lIa0hOYoSCMEJ271as/i/4
10/Ur7UIPEt79rvbuPUJ5JGEm6dGLpLhgQCGZugr0HTxXSZ81eHVG98H/hronjzTfGGo6vq1zZ2/
h9bVVW3vbW1EnnSvHhpbgiNcbemea7jwn+zp4b8TeGU1p9c1eztHn1MNfLc2U0On21mQPOcBt06n
PJt8ivNV+O3jmK6uLhNcWN7mJIZ1WwtNkioxddyeVtOGLHOK7z9mltQ+NPxAvv7R8Yapp8/h62k1
HSH0VooPKmuZNlzJgRlCDtUGMjBrzs0xksuw88VVdoq2i18vzJcoQi5S2RXb4I6Npeg6frms6xrN
9p95aaMsVnYtAk8l5fQyS4LzERpCgj4LdT/dpJPgDFpviLw1ps+qatYtrHjA+GCLiOOGWO2MVvKs
m1WYbiJ+mSK7D/hRvx98L3zPpPijQtYi+yQ6d++YIkttB/qVe3khaP5M8enrXnWreMPjX8N/G19o
d/cas3ibVWGp7bONdRNyxHlCeBgh2MAvl5XYQK4cPnmDxb5aOJje17N26ea6bihVoz+F3OT8ceCY
vC+k+HdRs7qS4stVjulKzYDR3FtcPBIOOMYCMP8AerkK9F8XeD/iXdaP4V06/wDh7rtnZabaPb2i
w2xuS7PK8ssr7CxVnZu/Za4fxBoes+ENSXTvEGh6lot+/MdtdWzZk/3NuQ34V7VDNMHVSiq8W9ft
IWkn7pSort7X4F/Ey/8AD/8AbcPgfUm077wRmjjumA/iFuxEmPTjNZrfCP4j3XhGbxDZeBdWm05V
LRs0YEzcfe+zk+YV99tZf25llm/rEdHbfqSnF9V95zVFfdPw9/ZL+G+h+H9Nl1LQV8TapJBHLPea
xuk3OygnEZ+RRntivm39pr4RxfCX4iLPpNqtr4V8QZns441xHbXK/wCugHoD/rFH+9/dr57LeL8J
mWNWDjBxvezb3Zz08RTqzcIvX8zyiqkOk21vtZFZZU+ZZlYiRe3Dj5unFW6K+4nThU+NXOpSa2PR
v2YfHWn/AAh/aB8KeI7+8/svSJpZrHVbyRjs8qWIhTKe4Emw5PSv2BjkSaNXRt6NyGXoRX4bsoZW
V13I3yla9h8C/tdfGbwN4X0Hwj4e1WxvorVU03TLWTS/tVxKWfbDFuLgseVUe1fMZll8nP2tJade
iVv8zto1VblkfrXRXPeApdfuPBOgyeK47aHxM1jEdSjs/wDUrclR5gXk8Bveuhr5g7AooooAKKKK
ACiiigAooooAKKKKACiiigAooooAKKKKACiiigAooooAKo6xoth4h0240/VLG31LT7hdk1rdRrJG
49GVsg1eooA/PX4leGfA/hX40Wug/Cz7XY2Wl/aP+Eotbe5lk0uCXYvk28auSqzbjuYRfdHWrtZy
L5PxH+K0H9zxlft/335b/wBa0a/Fs/re1zCouVLl00626+p+i5XT9nhY63vqFFFFfOnrBRRRQAUU
UUAFFFFABRRRQAUUUUAFcx8SPGH/AAgvgvUNXX5rpFEVon964f5UH58109effGjwLqfjrw7ZppMk
f2qwuftYtZmwLn5Su3d2IzxmvRy+FCpi6UcVLlptq78jlxUqkaM3SV5Wdj5tt4Xij+eTzp2YvLI3
WSRuWY/U1LSMzxXUlncQyWd7D/rbW4XZJH+H9aWv7GoSpSpxdFpx6W2sfi81JSfNuFFFFbmYUUUU
AFJuG7bu+b+7VXVNQFhayMrL9p2nyoe8jdgB1NfXnxA+Dfw6+Fv7Otjdal4Hu/FF7FDEZ9S0tfL1
FZZBuedpeqKp9QQPlGK+XzjPqWUTpUpQc5TdrJ/5kTmqfLf7TsfJ1FVtNkMtmrtIs277rqwPy9sk
cZx1xVmvpYS54qVrXNGrOwUVZ0nS9Q8Q61p+kaRYyalq1/J5Vvaw4BkONx5bAAAGSTXuHw5/Yz8W
+LbdrzxRqH/CFwrKUFisAubtgP4s7vLUHt1rxcxzvAZXpiqln23f3Gc6kKavN2PBWYKu5m2r/eaq
q6xYtIqLeQM7dFWUV9/eDf2Q/hr4TkjuLjSZPE16nzC416Tzxn2j4j/8dr0DxB8MfCvibwzqGg3m
g2K6bfxeVMlrAsBx6hkAIIPINfBV/EChGdqNBuPdu34anF/aFJOyTf4H5ktptzrk1rpNlDLdXupT
x2kFtD9+VnbGB+HftX6ZeEfhT4U8B61qmraDosGl3upRQQ3LQ9GEQwuB0HvjrXL/AAv/AGafBXwl
1htX0uG81DV9rJFf6tP58kCnqI+Aq57nGa9Ur4jibiCOc1o+wTjCKtru/VHDjMUqto027dfMKP4t
38X3d1FFfEHlhR/7L0oooAKNzUUUAFfKf7eXiRP7N8F+GV2tLPeyarL6rHCuxfzaT/x2vqyvnn9r
D4C3PxE09fF+gyM3iHRbJ0OnN9y9tgfMKr/dlHzFfXpX0GQVcPQzOjVxTtBO/wA+h24KUY105f0z
4qoplvcJdW8c8XzI67hT6/qdNNXR9MFfTH/BPX4b2vjT44al4iv4/Nt/CViktsrdPtdwzqr/APAY
0fH+/XzPX1l/wTV8USad8W/GXhzyd8Gq6RDqHm/xRtby+Xg+zC4/8drxs3clhXy919x0Yf4z9GaK
KK+GPSCiiigAooooAKKKKACiiigAooooAKKKKACiiigAooooAKKKKACiiigAooooA+AvGFl/Y/7Q
vxe09v8AlpqVpqaf7s9nHz/31G1Feg/tgeBbrwn4mt/i5YW/2nRksV0rxJDHjzIoVk3QXag/e8tn
ZWHXa3+zXn1fjvEeFnQx0qjWk9V+CZ+gZRWjUwygt46MKKKK+WPbCiiigAooooAKKKKACiiigAoo
ooAK5L4oeINY8M+D7i90GG2uNSVkwlxz+7z87KmRvK+ldcq7m218V65qV14y1a41TXpP7Qv/ADHi
/eL8kQRiAqL0Ar1MDSg5e3q6xg1pa979Ommmup83nmbRyrDqTTblorafiHiD4heIPHmoWd5qirdS
2MclujrAIPvEHDYJ6Y9KorfX+3Y1mrTf89N2I8fzq1HGsK7UVYl/urS191S4uxmDj7HBQjCnrZW2
v1/rQ/GcRm9avUdSSvfvuVvJvG+Z77a392OMY/XmjdqMP8UF17Muw/1FWaK4qfFmcU58/t2/J2aO
FY+une/4IZa6klxN5EkbW8/UJJ/F9D3ruvhD8N5/i58SNN8NJJJb2G03ep3UPDxWq9lPOGdiqiuD
uLWK6XbLHuXtXffA/wCLup/AfxFeX+nWMesadqEaRX9hcSbJGCZ2tHKc4I3NweDX2H+u9XFYGWHc
eWs1pLp/wGd8cdCcLbSt8r+p96eA/gv4H+GvzeHPDdjY3He+ZfOum+sr5f8AWu2rx34b/tXfD34l
6hDpMOqNoevTfKulawohkdj2RslG/A5r2Kvy3EKvz3xF7vv1+Z49ZVFK9W9/M+P/ANtL4b+FfCOh
6HrOi+FbbS9U1LVVgutVscwoo2s210XCEyEYyRXzJX6Z/E7wfo3jzwDrmia/+70me2dpbjvBs+YT
L7oRkV8r/s//ALIr+MNJt/EPxE+0x2EnzWmhrm2NzGOktz/GofqIuPev1PhribDZbl1SOKu5RenW
9+i9D2sNiY+wvUfw/PctfsR/DW7vfEF98Q7y38vS47Z9P0h5P+W7M37+Zf8AZG3ywe/zV9jVX0/T
7bS7G3srK3js7O2jEUNvCuxI1XgKAOgFWK/Oc0zCpmmLniqnXp2XRHj4is69Rz6BRRRXknMFFFR+
dF/eWgCSimqwb7tOoAKKKKACiiigAoX7y0V5b8aPil4v+Hf2NfC/w31Lxt9oiLSXVrJiO2bOAjKo
Ln14FbUaUq01CG/m7fmaU6bqS5Y7nwX4u0dPDnjrxZpEXyxWGs3kMa/3U80lR+RrKr1WT4B/GH4h
atrXii48GxWNzql3Jey211dx2rZfsiMS2P8AeIrzfXtB1vwrqDWGuaDqmk36/wDLvcWknzf7rKCr
fga/pvKs1wc8PToOvFzjFJq63tqfXpqTspJvyKVdL8O/id4v+EeuXWr+DdebRb28hSC4/wBGinSV
VJKgrIp7ntTdW+GfjXQfCP8AwlOpeE9S0/w7xuvLjYGjVuBI0WfMVfciuh/Z1+HPhb4yfFZfCfib
xLdeHo7rT5P7OksZIw094HTER3hl+5uITvXZVx2BxNCU4yVSMXZ2d9TWinKXus/SD9k7403/AMdv
g5aeIdYght9aguptOv1tuImliP30B6BlKnHvXs9eW/s8fAmw/Z58BTeGbDVrvWlmvpr+W7vFRHaR
9owAgAAAVa9Sr4iVuZ8ux6oUUUUgCiiigAooooAKKKKACiiigAooooAKKKKACiiigAooooAKKKKA
CiiigD5o/bo1Gd/AfhLw2GMem+I/EltZaiy/xwpHJceV/wADeFAfbNeMNX01+1V4R0HxZ8GdVk17
xBH4Ti0iSPVbXXLjlLO6iOY2K9XDZ2FRyd+BzXyX4N1q98QeF9P1HUtPbSb24j3S2zcfiAeQGHIB
59a/N+LaU+alVb93VfPc+vyKpHlnDrubdFFFfnh9YFFFFABRRS7W/u0AJRWdfa5Z2C/6TeW1qv8A
02nVP5msWP4heG7i+hs08SabJdTNsjhju1JZj0Awa6I0Ks1eMW16MzdSMdGzq6Kp8151rHx88LaT
fSWcc19qjxtskk0+DzI1I6jcSAfwqqeHq1r+zV7GNbFUcPHmrSUV5s9RoryqH9ojwk335NUt/wDr
pYSf0zVhfj94Kb/mLTr/AL1lN/8AE1t9QxXSm/uOeOY4OWsasf8AwJHpyttbdXx94u0n/hH/ABx4
k03+GG/klT/rnJ+8X/0Kvdf+F/eCv+gxJ/4CTf8AxNeD+Mtei8V+ONe1e3ZpLO4lQQOylC0aRhQc
Hmu/D4etRpVPaxaTS373/wArnxfFtfDYjALkmnJSWzv+RmUUc0c1zcp+PWCijmmSSCGNndtqr1am
oNuyHy30H0VtaT4B8W+INLvtT0nwnq99p1innXFx9mMfy/7AfBlOOcLmuxvP2Z/iHYeAYfFrWNpc
QNbfbZdJhkb7dBFjd90jazbeSoOa7fqNXrZerS/A6Pq1Trp8z3L9jnwH4Y8YfBfVl1vRdL1h7jWb
tJRdW0ckka4jAUkjcvqOa+oLOzjsLOG1i3eVDGIl8xi5wowMsck/U18i/sK6PqcS+NNbZp7fSLmS
3tIreRSnmzICzS4OOisq19WeY/8AerTGc3tWm+2nbRaFYnm57N/LtoalFZfmP/eo8x/71efynJY1
KKy9zf3qSjlCxotcRr/FVeS+/uLVainyjFZi33vmpKKKoBVkMTblrSVty7qzK04/9WtRITHUUUVI
gooooAKKKKACneYf71NooAjureG9t5re4hW4gmUpLHMu9HU8EEHgg184ad+yxpfxm+PGpQaM2n/D
zSPAM9gxTQ7Lbdah5u26WTdkLHtZWVTtY/er6TrB/ZhhbxN8SPiv42txt0W6u7TQbN/4blrFZBNM
PbzJmjB/6ZV9Zw2pfWpNbJf1+p7uTpuu+1j6Oooor9JPsAooooAKKKKACiiigAooooAKKKKACiii
gAooooAKKKKACiiigAooooAKKKKAPiT9pbxFN8Qvj0/hm6bd4d8F21vd/Yv4J9SnBdJXHfy4sbfd
81ztdH+0p8O/Enwv8deKPiazWWr+D9evbBL770d3pfyR2qv3WSLO0noRurnWjdf4a/IeJo11jXKr
8L+H0W/4n3uTSpvDWhutxKKztc8QaX4Zt/P1fUrbTYv711IE/IHk15rr37SGgWu5NEsbvXpe0m37
NB/30/J/Ba+cpYWtWXNCOnfZfe7I9HE43DYSPNXqKPqWPF3x+07wzrWoaPBo+oalfWMnlSndHDDu
xn7xJPf0rg9S/aE8XXjN9is9I0lO25WuH/MkD9K4LVNSuNe1zVNXvFjjuNRn+0PHDnYnAGBnntVW
vVn7Gi+WnBPzevr5b+R+O5hxTjqlaccNUtBPSy1t8zp7z4peN9Q+/wCKLmH/AGbOGKH+Sk1z+oap
qmqf8f8ArWqX3r517IR+WQKgo5pxxVRfDp6JL8kfOVM1x1b+JWk/n/kUv7Ls9277PGzerLk/rUzW
cDR7PLVV/wBng/UYqfmjmh4iq3dyb+bOD2k27uTv6mzdfEDxfeaTNpc/iS5mspk8qTdHH5rL3Hmg
Buaw440hjVEXai/KFWn80c0qlaVRWf4JL8up04nG4nGW+sTcrbXDmjmjmjmsDhDmjmjmjmgA5o5o
5o5oAOapas2zTbhv7q7vyNXeaimhS6hkidd0brtNb0JqnVjN7Jp/czWlJQqRk+jR+qFvMZbW3fd9
6NGH5U+vHP2U/HmsePvhHb3Wts1xcWF3Jpsd+3/L3FHjbJ7kZ2k/7Nex1Vam6U3B9AqRcJOL6Csx
b71JRRWJkFFFFABRRRQAUUUUAFFFLtNABGu6RVrUrPtc/aFrQ2tUSEwoo2tRtapEFFFFABRRRQAU
UUUAZ/iLWP8AhH/Duqap5bSfYrSa62RruLbFLYAHJPFbn7H9nbab+zP8O47e8gvvN0tLmaa3kDp5
0pMsoyO4kdgfeqdcf8GtQX4S/HTVfBuzyvDPjlZNb0cKMJBqMaj7bAB28xNsw9/Mr7LhvEQp1Z0X
vLb5X0/E+hyerGM5U3u/0PqCiiiv0M+sCiiigAooooAKKKKACiiigAooooAKKKKACiiigAooooAK
KKKACiiigAooooA+N/8AgpZ8Q5NH+GeheCbcMreKL1mum7fZbfa7L/wJzF+G6vz5tb7ULCPyrPVt
Us4v+edveyoPyzX68/tC/AHQv2hPBI0TV5JbG8tpftOnapbqDLZzYxkA/eUjhl7ivzC+M3wF8Z/A
PWobHxTaRyWV0xSx1ux5tbsjnbzzE+Odrfhur47PqGLbVai/dS1S/PzPDzH63BqrQk0ktbOx519l
ja48+T99c95pmMr/AJtk1JRRX57Uqzqu83c+RnUlUfNN3YUUUVkQFI1LRTQBzRzRzV3Q9D1DxNrF
ppWk2U2o6ldv5cNrAuWdvatoxcnZblrXRFLmjmvYG/Znv4/9FuPHXgi11vodJk1Vt6t/zzMqxmIN
/wADrzTxZ4R1jwL4gutD1/T5NL1S2/1tvN78ggjIZSOhHBrpqYWrRV5xsj0MVl2MwKjLFUZQUtuZ
NX9LmVzRzRzRzXIecHNHNHNHNABzRzRzRzQAc1o+Fbzw9pfiqzvPF2j3OveGY1f7VY2c5jkz2k4I
8wL/AHMjNZ3NXbex/il/75rooVnRmppX/r8/M2pVPZyUrH6XeDY9MvPCujy+HreC30GS0jlskt4x
HGsLDK4UdODXRR6en8bbq+Jf2aPj0/wt1SHwzrk3/FG38uIJpP8AmFzMf/RLnr/cPP8Aer7kb5fv
VpWp8r507xez/wA/Ndf8mh1Ycr5k7p/1941beNfuqtP5qBryP/eqP7d/s1zGfKy1tFRtaxP/AA1D
9uH92pluo2/2aA5WV5NP/uN/31VOSN4/vLWzzSMoZdrfdoIMaorrP2W42/e8t8fXFXriz8v5k+7V
amM+UNFm+L9n4b03Tf8Aid3mop4Quruz1L5vMkkla3PkSBuPtUOJwm7qGX/arU8QR63eW+pW/gOT
xa3hqRdKR31hr5JPtjXyCTY0mJgvkbvN28CvavFGtapL428O+GdNvP7LbUrS+u5r7yFmKiERqoVW
4zvnVj7LXjd58ZPGth4BtZ4Nej1bxXrGqX1pZR/2PvS2t7KaVZJDHCC7eZtijz0Qy19JSqTrWlGC
Xl9+r0fZ9dD2oTlVtJRS/rrp5Drrw34nb4d+JIrybxJb+IdN8RQRWtnY3966QWrzW6t5E5bfcwvH
vky3+r3MPl21reNLfx7pd58QLHw5Nef2DbXOixWnnSXc960f7rzfssmTn+LzCc/xZrH8TftKaz/b
mn3Gg+RJomsaBa/YrZoN8kGrXRlWAOeuA8DxsvrTZP2lNbsNP8C3Us0V1Fb6bb6n4rmt7BnDRzye
WArICsGxBJOdxHC1oqeJ0k4J9bfc/wD22y82XyVtJOK+fy/yJrObxGt98QmnuNb/ALW8zxB/Zse3
V/Mx+/8As3lnP2XGNuzAz93HNU/7B+ItrpOqaQdQ8QaLe3kGhfY5rGe8vo/nuk+0XfmTEskqZxLD
wNnPzCvSP+F1Xcfg34qTtrGn/wBreH7vUotLj3R7/LggEkRKZy/rmqPhn4neKYfCtnrd/qn9oZ1T
S4Z7WRbFt0NzJ5T7Ps0jkfNIrDfg/L/vVgp1bN8i3W/yemhClU1fKum/yOn+B+peK9Ul8bS+LbG6
0+/TV1gWGTeYMJawq0ltn/li7hmGP73rXqNDf3f7tFfO1antZuaVvI8apP2kua1gooorIzCq99qF
ppdq1xe3UFnbp96a4kEaL+LYFWK4n4ufDmT4oeF7fS4rq2tZ7bUrXUY/t1l9rtpGgk3iOWIkbkbu
M1rRjCVSMajtF7vsaU1GUkpOyIdQ+PHw20uTyrrx94bjf+7/AGlEf5E1ga14q0f4ofE74WaR4K1O
18R6vYeIINcuLjSphPFYWEccizSTOmVXzA3lqDyS1N8O+Mtd+FvxU8HeGtVufBWvQ+Irr7BceHtB
8OrY3NnCUYi8AWRz5SsuH3jGG4rvtB/ae+HmnpcS+DPAPijUdOupN/8AaHh3ws0dte448xXOzePR
q+8wOV4OnKGLhWbSfXS/3n1GGwOHi4141LpfI+j6K8H/AOGvPDtvzqfgzx9otv8AxXN14bldF9z5
W8/pXqfgX4geHPiZ4fj1zwtrFtrelyMyefavu2sOqsOCrDuCM19hCpCprCSfoz34yjLWLudLRRRW
hQUUUUAFFFFABRRRQAUUUUAFFFFABRRRQAUUUUAFFFFABRRRQAUUUUAFfF//AAU8W5/4Vr4GdI2+
xJ4g/fydlJt5gmfqTX2hXwb+31+0loOsaLrfwg0azbVNV823Op6jnbBp7JIkwQdTJL8oyOg3dc8V
x4yUI4eftJWTTV/XQwxDiqUud2Vj4eooor8TPzkKKKKACiiigA5r2v8AZtzFpPxUutP3f8JJB4b/
ANCaP/WLbmdBdsnfIi7jtXibVreE/Fmr+BfEVjr2g30mm6rZtuhuI/fggg8FSOCDwa78LWVGqpvY
9bK8Ysvx1DGShzKnJSs+tne3zOyVRt2r92un+OTed8HfhNcal82tY1CGB2/1jacsqeTnvtDmUJ7V
W/4aF0aX/TLj4TeFZtZ+8bhZrqO1ZvU2ivt/DOK838ceONa+IviKbWtevPtV66iJdqhI4Yl+7FGg
4VF7AV6lbEUo0pQhK7l/mmftvHniFl3E+WQwODoyTupNyS0t0Vm97+XoYXNHNHNHNeCfz8HNHNHN
HNABzRzSKpZtq/erSt7URfM336AG2tr5XzN9+rNFVLi6/hT/AL6oKjHmHXk0bRtEy+YrfKy9q+4P
2TfHF540+DdiuozNcX+izyaS8zdZFjwYyffYyivhNmCrub7q190fsh+E5fC/wR024uF23GuTyasV
/urJgRj/AL4VTXXTd6E0+6t66/pc9CmrUpL0+/U9oooorkMAoqG1vLe/kuEtbiO6e3k8mZYZA5jk
xna2OhwelTU9gHRyPF92r0NwJf8AerPqxa2/8bfhTREkmtS7zWdeWu3516d60eaguJkiX5vm3fw0
znObvtDs9S1TS9Rljb7Zpskj2sitgrvXY4PqCO3+7Vi30+0s5llt7WC3lXKh44whUMdzYI/vHk+p
qzRVcz2K5mUl0PTIm3Jptkrbt+Vto/vAlgenUFmP1anQ6TYWtvNBBY20MEy7JYY4FCSDGMMAMEY4
5q3RRzPuF2ZX/CJ6F9q+0f2Hpf2hl2mb7FFvwRgjdjPTim2/gXw40lrs0e0s/s13HfKtnCsAkljz
sL7AN20tkZ71r0qttZW/u1XtJ9G/vHzy7mpRRRXMZBRRRQAVwfxo8D6p4+8FNZaJfNZ6jbXMd3HD
9plt470J961leIh1SQHGQeOtd5RWtKpKjNVI7ounN05Ka3R414f8K+LIdGv9D8H+CNA+C9hqy+Vq
msx6kdY1uZSMMEkKgA44DO746gV6n4b8O2Hg/wAO6boekw/Z9N022S1t4+u2NBgc1pUV3Y3Ma+Pt
7Z6LotjqxGMq4q3Psg3NXnfl+Jfg78TNc8ceEvD8fijSNes4U1vQLe5FrdfaIS227h3Dy5XZG2sp
IJ2rzXolC/erHB4yrgqvtaRnh8RPDT54HpPw8+IGi/FLwfpnifw9cfatLv4/Mj8xNkiMDho3U8q6
MGVl7Gunr5//AGO1VvC/xCuUHlw3PjnVmii7R7XSM8e7Izf8Cr6Ar9kpz9pCM+6TP0KMuaKl3Cii
itCgooooAKKKKACiiigAooooAKKKKACiiigAooooAKKKKACiiigAr81f2m/2PPiJa/FDxl4s8MaM
viPwzqs0msu8V3FHPbOw3TRlHILfMCV254r9JLi4is4HmmdYYY1LvI7YCgdSTX5R/tLftUeJPjtr
+raVZai2mfD62uZLe2sLGTb/AGiiPt86dx98PjKxj5cf3q8jNJYaOHf1tXj+NzgxsqKov2+36nhd
vcR3VvHPE26N13A0+kVQq7V+VV/hpa/IptN+7sfBStfQK9Qk+CJX4Pr47XW/tEf2b7U9va2DTQRH
zfL8iS4Qny5/4sOgTH8deX16DpPxt8QaNoK6XbWei/8AHoNOkv205ftU1mJBJ9ld+N0ZI5yM44zX
ThXRXN7ZdNPU0p+z19odRP8AsxaxbtocD6vbm/1XT7iYWixEtBfxWyXY05+eJGhdSD68U3w7+zRq
fiMiGPWrWC//ALEttR+yyxnP2u6V5LXTgc/654k357Vj3n7SXxD1G4knv9efUJP7Vg1mD7Wu8Wlz
ExZTAOka/MylRwU4rpfB/wAQvjH48vprrwzqH2S41DxB58s9pKtp9pvmg3LExYgNEkNtwvRR/vV6
sPqM5JQg3/Xqdcfq0nZJsx9F/Zx1fXfBPhrxRb6nD/Z2rWt/cTr5ZaTTzbx3Dosgz0l+yyBW9eKb
4x/Zw1jwd4bvtcn1GG602HRbTV4preMnzWmkgRrY8/LInnxtz1Dr/ero21v4vweNNI0qwttN+2eJ
rC90+xj0nyJLC9t7ieWa4CvHIY/kkdznP7uodL8V/GC30jxveJp9vcaVpmoaXaa5ZXUKOkV1aPHF
bfuic5zDGrleG71fscNy8vJK/e3Zf0/maqFG1uV3/wCAUrn9lvWLfxr4Z8NjVrae41q0u2aSGEt9
lvbaAyzWTDPLr8gz/tVyuu/BXWfDF/4AsNZb+zdT8WHH2W4jw9hm5+zjfz82fvcV6bJqnx9h8W+I
/Dl+v9ua7oEU2u3seoNFdGxiltnik8l92MPFcN+7Xv2+WuD0nQfiHqGkfC69s9Ngk06yW6k8Nz/u
9rfZpnuphIc9VZJDhsZHSipRw+0acr37eaTFKFP7MX/Vv+Cdlefsg3dv4q0nRP8AhJmhe/vryx23
2jyW9w32eB5jNBCZCZoW2bQ4I521zdx8AYtNvtUe/wBc1DTdJ0yO08+a60NxeyXF1I6QwRWolJct
5bHO8VtWviL4reH9Dj8UT2+iXEUUl14jitdQa3kvYLe+UpOy2xfzRbSCXOzGPumpP7H+JPhea4ZP
CPhCxsr37Hp+q+HYVt/s0Ujy5tGvbYSlrd97YWQ7MdK2dLDvam195XLS6QZk2/7M19c3V4qeIIIb
W11R7Ka5vNPntvLtlsTevdNHIBINqLjy8cnocUvhf9ms/EH7Nc+E/FVtqemXtleS2txfWjWjm6t3
iU20iMxCF/Pi2tuI+aszUPj78Q4/EMwuZra11C21L7RLb/YIwI5I7c2ZgZOnl+TuQxnrUd58YvEF
xp8mn28Ol6PpTWE+mppul2QggijnkjklZBkkSs0afMTn5a5XLAxesX/XzMebDJ7GL4y+H9x8PL7T
bO8k8y8vNLt9SkRozGYDKCfJYHuhGDWBXR+O/H+tfErXF1rxDcrd6kLaK0M+3Z5ixjALereprj7i
4835V6V5FZw537P4TnklKT5Nh1xdbvlT7vrVWiisDRKwMoZdrfdavcvhr+1tq/w8+G8PhmXw/wD2
9qOnfudNv5rkRwLbfwrLjLkp046ivDaK6KVb2acWk0+/dG0KnImmrpnoWvftFfE/xFefaJfGFzpa
/wANtosa20K/oWb/AIEabqn7QfxP1zR/7LuvGVytqy7Xks7aKC4kHo0yAN+WK8/orT63U8vuX+Wh
Xt59Lfcv8i1o+r6v4ZtdQtdG1rUNHtdSULfQ2NyY/tO3oWI5zz1zzXonw1/aP8ZfCrwjH4a0m10m
+sIZ5JoJdSWZ5Iw53FflYDAO415jVy3tf4n/AO+av65WknGbuvPUbxVRK0ndeep7R/w198Trj5tv
hu3Xsq2Eh/nLRa/tcfFG11D7VLqGk3kXexk04JD+anePzryCoLq68r5V+/S+tS/lj/4Cv8jmeIk+
i+5H1BN+2/bal4futP1TQdX8N6pcQFItV0Nor1YJO0gSTYeD2rw3T/2lPist5Jft4yuZJZJCxt7q
0heDrxtjK/KPbNefs275mpea0+t8sOWEEr+V/wA7j9vaLUYpf15nsvwv/ai8R+EvHWpax4wur7xR
puqwCKeG32g2jJ9xoI+EC8sGFfWXwx+MnhT4v29w3hy+aS6tsfaLC6jMNzFnoSh6j3GRX50c0yPd
b3UN1BNJa3kP+qubWQxyR/RlwaTrU638WNn3X6rb7rC9pGp8at5r/L/hj9UaK+AvDv7UnxP8Nae1
ouuW2tR7dscutWnnTRe4dSpbH+1mus8D/toeLNDuFi8W6fbeJtO/iudPjFrdx++3/Vv9OKPq8ZfB
UTfzX5pJfeL2SfwyTPtGisLwT420b4ieG7XXvD94t9ptz0fo8bD70br1Vl7it2uWUXBuMlZo52nF
tNamjC26FakqvZt+5qxWDICiiigAooooAKKKKACuF8aeINe1Xxdovw/8GbY/FOrRG8n1K4j3w6Tp
6OFkuiDw77iqxr/f68V3VeV/Fy1vx45+Gk3hO6fT/iHc6v8AYdMuVwY/sbDzL4XCHO+ERR5x137c
GvUyunTq4ynCrG6b2/rp3O7AxjPERjNXR9DfB34T2Pwb8IPo1pf3erXNzdTahf6nfEedeXUpzJKw
GFXPoBgV31FFfsCSSsj7/bRBRRRTAKKKKACiiigAooooAKKKKACiiigAooooAKKKKACiiigAoooo
A/Ov/gpJfeMLXx5oGl3fiKR/A+sWLvBoVqxhXzoSvmGfH+uDb1254HpXyCqhV2r8q19Wf8FCvBPj
mb4yL4pudHvtS8GQ6XDa2F7YwPPHaEEtMsoTJQs3O4jBG3+7XyXHqVpcfcuoG29fmFfmvEEa08Ve
z5UtOx8fm0akq+zskT0UUV8ieEFFFFABXr/ws+L2neAfDugtcWrXl9ofiKfUhYq3l/a7e5svs74f
BAaMop5H8VeQUV00K8sPLnhuXCbpu8T2bS/j5pfhPR7XS/D/AIS3Wem6Zeafpy61d/aGDXkiG8ml
8tY87ol8pQuzG7NdJo/7XkWl63qGrv4OjmudWmtbzV7dbnFvczw2skO5VKEgFzBJyTzF/tV860c1
2xzHELZnRDFVY7P8j32H9rK70vUW1aw8M2k2uXVzptxfXmqStN5v2S2SJAgTZtJfzZDkn/W9PlqL
R/2oIfDtsuj6b4Z2+GEs9Rto9Mnu1cwSXE1w8U0bbeGiS5ki6fMleD80c1X9oYj+Yr61V3ueyP8A
HzS5tF1Ka48J/avFuoaRb6XNfXEkMlorwxCGK8jRoTIkoRV4WQJnmpr74waD4o1bxDNa6DP4f1Xx
pc2v/CQ6nNe/aba2iW4jmla2hVA43umfmZ8dBXjEMJuG2r+LVqRxiJdq1H16tt+n9eZP1ifU6L4h
eIovF/xC8Ua/bw/Z4tV1K4vY0bqqvIWGffHWufZttNZgq7mqjNMZf92uGc3OTk92Z2c3dhcXHm/L
/DUNFFZmqVgooooGFFFFABRRV63t9nzN96gTdhtva7fmb71WaKqXV5t+RPvd2qjnbuOurzyflT79
UOaOaOaCQ5o5o5o5oAOaOaOaTaX6UALzRzT/ALLL/wA86d9jl/u0AemfAH48TfBG81a3utLl1jQd
VkSaWO1kAnglUbfMQN8rBh1GR92vsL4W/Grwv8Yob5vD1xc/aLHZ9qs76AwzRb/unHIIOG5Br87W
jdfvLtr6M/YXaL/hMPHSN/x9NY2bL/1zEkmf1K16KlHEQk5rWK3+5fkdaaqxfMtUt/uR9lWLfeWr
lZ9q375a0K86RxsKKKKkQUUUUAFFFFADWkjiVnlZY4k+ZnbgKO5Jrlv2OfA1l4j8H6b8VNavb7xH
4x1Bby0j1TUJw8cFst3IgFoigIkbrHGSQMn1rmv2nIXl+AvjDarSQJBHLdIv8Vsk0bTj/v2Hr6v0
JdOj0WxXSEhj0zyE+ypaqFiWLHy7QOAMdK+94ZoR5Klfd3t6f1c+pyamuWVR+ho0UUV9wfSBRRRQ
AUUUUAFFFFABRRRQAUUUUAFFFFABRRRQAUUUUAFFFFABRRRQAVxXiL4N+A/EtxJe6p4H8O6tfsp/
fXmlwyOx92Kk12tFAH4VR2Nxpclxp17btZ39jPJbXVpIuHglRyDGR7U6vsb/AIKX+EdI0nxX4F8Q
2OlLaapqhu7fUNRhTb9p8tIzDHJjhmGXxnnFfHNfkmdYX6ri5K9+bX7z4TMKHsMQ1ffX7wooorwj
zQooooAKOaKOauI0HNPt7drhv9nu1Ot7c3Df7FaSqFXav3aoYRxiJdq0NIFXc1EkgiXc1Z8khlb5
qDSMbhNMZW/2f7tR0UVJuFFFFABRRRQAU5fmoVSzbVq9DbiL/eoJlLlC3t/K/wB6paKoXV5u+RPu
92qjBu466vP+Wafi1VOaOaOaCQ5o5o5o5oAOaOaRVLNtX71aVvai3/36AI4dP/il/wC+atKoX7vy
0tQTXgX5V+ZqAJ6KzmvJP92pLH7fqWoW9jYWtzqV/ctthtbWAySSHrwo9quEJVHyxV2OKcnaO5eb
7vzfdr3j9jfwb4gX4iTeI00W+t/DN9pMlv8A2lMvlwzN5iNHszgsOG5Aq98Bf2XbXxNpdvr3xBj1
KCUXMif8IzNB9nT5G+Xzj96QMOcDAr7GhWOGGNIFWOBFCxpHwFA6ACu/ljheaN+aTVvJf5/l69Oq
8aN1vJ/cv8zN8sxTLu/vVoU6SMSr81NbvXmyONhRRRUiCiiigAooooAhvLODUrO4s7qFbi1uI2im
hbpIrDDA/UGsr9mPxjdeD7g/BvxE0jalolq83h/UpPmTVNJRwqfN/wA9YN6ROP8AdP8AFW3XAeJb
pdB+PvwW1dT+9uNQv9Eki/jaKe0d+nor28ZNfTZBipUcUqK+Gen3Xse1ldd066p9JH1fRRRX6efZ
hRRRQAUUUUAFFFFABRRRQAUUUUAFFFFABRRRQAUUUUAFFFFABRRRQAUUUUAfCX/BSj4wS2Gl6f8A
DZtCWOx1JY9Rm8Q30J8tDHJ8sVq3Tzvl+Y54Rv8Aar4Uhvre6bbFMrH+7X7i+ItCtPE2i32l3sMd
xb3UTRMkyh1+YY6GvzH8L/D3SviJ8GPD+m6tD5d9YQGyiv41Hn20sLGIkH6pyD1r5bOcBHE8s5Sa
tovL9dfXQ3w/Ds+IJzhTqcs4xuk9nr36HzvRWv4t8Jap4F8Qf2Rq/lyytF58F1b58u4j6EgHoQeo
rIr85xFCeHnyTPzfGYOvgK8sNiY8s47oKKKK5jjCn29ubhv9nvQqlm2rWlDGIo9q1cRocqhV2r92
mySCJadJIIl3NWbJIZW3NVGsY3CSQytuam0UVJuFFFRzXEVuu6WRY1/2uKqMXN2irsaTeiJKKarC
VdytuX1Wq+oSMtv5UTf6TMwiiXvljjitKdJ1JqC6mlGlKtUjTgtW0vv0JpLqCP780af7zCm295b3
UmyG4jZ/7u4V6RpvhPTLNVig0+2+T5TI0YJ+pJrYk0PT7i3aCWxgkibqrRiuL69hb2Sk130X4f8A
BP6AXhFWVP38YlLty3/G/wCh5vDCIl/2qfWvqXgm803c+myLeWv/AD7TNiRfYN0P41yLah9t3Ku6
PY21o24dSOxFdyjGceelLmj+Xqt1+XZs/GM84bzLh+ryY6nZPaS1i/Rk11deb8q/cqDmjmjmsj5Y
OaOaOaOaADmkVSzbV+9To4zK21a1IbcW6/L97uaAG29uLdf9ru1S0VQuLrzflX7lADrq63fKn3f7
1VKK6H4d+C5/iR480fwvb30elvqLSf6ZNH5nlhIy5wuRknHHNbUqbqy5UKMXUdjnqt6Zrmr+F9Ut
9Z0C+bTdbs95tblVB2llKnhgRyDX0Qv7C+t/6Z5vji0ZVV/sqw6aQ8jY+TeWbavPXFdh8H/2Q9A0
3wqz/ETSbPXPEt0x8xVuZDBaR/wrHt289ya7aVONGSq+1WnZNv7nbTudEIxpvn51p21/yPYPhL42
n+JHw50PxLPp7aa2oRb1t5JBIdoO0NkAD5sZxXZW9wYW/wBn+7WXoOh2HhfQ7HSNLt/sum2EQt7e
HcT5ca9Bk5NX+a5KjjKbcFZX09Dmm4uTcdjXVgy7lpeazLe48pv9mtPmsiiKipGWo6zasSFFZPiz
xFaeD/C+ra3ezQ29vYWzzl7qTy48qOAT7nivi+1/bO+Jt1JHqP2Pw2tvIof+ymtJRtz283fuz74r
28uyXGZqpPCxvy762PSwmX4jGqToq9j7mprMFXczbV7s1fNNn+3VoDW9v9q8G+Io7jb/AKULfyHS
NvRCZAZB74ri/jt+1pZfED4f614X8L+F9SkXVLYwTXmqMtr5YPUIgLFjx7Cuinw7mc6ihKhJJ9bb
GscpxkpqLptH0F4s+PmgeFfGEOg/ZdS1pUszfahfaHB9uTTY/MCIbhIsuNzHsK6r9nvwbe+L/iF4
h+KHiHQr7TEaKLSvC0GrweTcwWYXdPP5R5iM0jd8NsiWvQf2e18AX3wx0XX/AId6Hpeh6NrFslwY
tNtI4DvHDJJtAy6NuU5716fX2mByihgZKpF3la1/+AfSYXAUsK+aOrCiiivdPSCiiigAooooAKKK
KACiiigAooooAKKKKACiiigAooooAKKKKACiiigAooooAK/PXR9P/wCEd8afEjw9t2rpnim+8pP+
mVwRcp+ktfoVXxD8a9L/AOEZ/am8SKeIfEmh2OrJ/wBdYC9tJ/46Iq8/HR5qD8j67hWv7HNIJ/aT
X6/oebfFr4bp8SPDogikW31ezbz7G5b7qt3Vv9lxwa+V7i3ubG+urC/tWsdRtW2T2snVD/UHsa+4
q8V+Pvw11jxNqGl65oenrqEttA9vd28bBJ5FJyhGcBtvzcV8ZicOsTTat7y2/wAj6LjnhmOZ4d4/
DRbrQtovtL/NHgdFCt94MrRujFJI5Fw8bDggjsRUtvH5sm386+NnCVOTjJWaP5klGUJOMlZotWcO
1d7fearNFVrybauz+9VFJXIbibzW/wBntUNFFSdIyaR08tYo/OnkYJFEvdzW/H4Bv2t9z6ssd1/c
WHMf09TVHw1GJfGFju/5ZwTSj68L/WvR+azxmKlhVCFNK7V3dJ9Wrary331P6P8AD3g/K80yyWPz
Cn7RybSV3ZJej3PMrrQ9ZsG2y6e10v8Az0sfnH5HBFbng/w3KtxNqOpWvluy+VBbzYJjXuT2Baux
5o5riqZlOdNwjBRb0bV9vm3b+vM/Rcp8PsnyfMFmGH5m1spO6T77X+9mJN4N0K4k3vpdtubrt4/l
irWk+FdLsJt9np8Fu/8Az028/ma1IYTN/u/3q0FUKu1a4ni8TKPJKpJrtdn3H1HB0p+0hRgpd1GN
/wAhscYiXatDMFXc33aJJBEu5qy7i4Nw3+z2WuU6R1xcG4b/AGOy1g6t4T0zWZvOnh8u47zW7GN2
+pHWteitqVapQlzU5NPyOLE4XD4ym6OJpqcX0aujjPE3g3StN8M6hcWtuy3UMe9ZmkYvwfrWBXb+
NrhLfwnqW/8A5aReSq/3nfgCuHVdsaj+6tfS0atWvhoyqybfM0ru/SJ/LvinhMJg8ZhYYWCh7juk
kvtabD+aWGEyttWnQ25uG+X7vdq1I4xEu1aR+HDYYREu0U5mCruahmCruas+4uDK3+z/AHaAC4uD
L8v8FQUUUGYVd0PWtQ8L69putaRcfY9V0+bzreZow4U4K8qeoINUqK0p1JU5KcdyoycHzLc+0/2e
/wBpqT4oas3hnxHYwaf4j8kzW89nn7Neqn3/AJTko4HOM4Ir33mvy80PWtR8L65Y63o142n6tYSe
bb3KqDtJGCCDwQQcEV9cfs7/ALTmo/EbxN/wi3iu1sYdVmieawvrFTHHc7PvRMhJw+ORg812yhGs
uenZNLVfqv8AL1N5RVRc0N+q/VH0XzRWZr3ijRvCtus+t6tY6PE/3XvrlYd303EZqHwD8SPCHxCk
vk8N69aa1NYsFnW3z+7z0IyBkH+8OK5vZzcedRdu9tDJU5SXMlodRb2u35m+9VnmjmmM1Yt2BIfz
TGpy1yfxY8fRfC/4d614llj+0PZxfuLf/nrM52Rr+LFc1dOEq0lCG70LjBzkox3Z8z/txN4jbXPD
q3kMn/CBRoGjkj5hbUCxA+0emF2+Xnj73evneu88TfHr4jeMPBOqeEvEOqaXqFhqS7Lm4/s0JOoz
nYhUhOo4JXIrg6/orhvBYrL8H9WxMFFp6NdfN+Z+rZTh62FoexrRSa7dQooor6w9o9z/AGQ/2iv+
FC+Nm0jXLny/h/r0/wDpDSfd0u7PAuPaN+knp8r/AN6v0/t7iK8t0mhdZYpFDJIjZDA9CDX4msoZ
drfMrdVr2L4E/tZeNvgFp66Ja28PivwkjZh0m/naKazHdLeXBwp7IwwO2K+Zx2XycnVorfdHl4jD
NvngfqtRXmXwN/aA8KfHzw8+oeHrlob63+W+0i7wl3Zyekienow4Nem189tozywooopAFFFFABRR
RQAUUUUAFFFFABRRRQAUUUUAFFFFABRRRQAUUUUAFFFFABXyv+2poo03Xfhh4zVdqW2pS6Ddt/0y
vI/kz9JYY/8AvqvqivGf2vvDMnij9nHxxHbruvbCz/ta19RLastwuP8Av1UTipxcX1OrC13hcRTr
r7LT+4+eKKq6bqEWraZZ38X+quoUnX6MNw/nVqviGrH9ORkpK6Pjj4lLLF8UvFi3Fu1rLNe+bEki
48yLaFEg9Q2OtUbGPbHu/vV9L/GD4bj4h+GdtqqrrdjunsJ/fvEf9lxxXzVayCW3Vtvl+qN1Ujgg
/SvBzOg1P6wtn+Dt+p/KPGmR1sqzCVdvmhVbkn59V8iWsyRtzbquXjbY9v8AeqjXhs+DggooopGh
d8NyeT4w0/8A6aQzJ+mf6V6RzXEfD2OH7VrErf8AH4siJu7rFjIx7Z3V2/Nedmkl7aMF9mKXre8v
1t8rn9qeHWDlg+HaN5qXO3LTpfS3roHNPt4fNb/Z702GMytt/OtJVCrtWvHP0iUraIFUL8q02aYR
ruaiaQRLuasmSQyNuamYDppjcNub/vmoqKKCQrM17xFaeH4VM+6SeX/VW0f35P8A63vWnXnXiiER
eMrxv+eltC/+71GP0r08voU69SXtdoq9u+q0v03/AK3PieMM7r8P5TPG4aClK6Wuyv187dirqF9e
a9dLcX+1Vj/1NrH9yP39296db27XDf7Pdqdb2puP9ytJVCrtX7te3OfNZJWS2S2R/FGYZhis0xEs
VjJuc5dX/WwLGsS4X7tEkgiXc1NkkES7mrPmmMjbmrM81uwTTGVvbstRUUUGYUUUUAFFFFABT4Wl
iuree1mkt7y3kE0FxbtskikXoykdCKFUs21a0Le3ES/7X96rjJwalF2aLg3F3TsybUri81y+bVNc
1C71zUdu37VqU5ndV9Bu6D6V9Lfsa/DHxDa+KJPHN7Ztp+g3WkG3sXaRc3e+QNu2gkhQE4zXzLcT
C1hklf7iKWP4V98fsw+AZPh98HdHgnmka81Rf7VnhZvkgaYBhGg/hAXbn33V3qtL2M6s3eTsl899
Pu9OiuehCTdOU3q9v8z1hmptFFeQ3cwSsOWvL/2ltD0PxB8J7y18QeJI/CtmlzBNFqM0fmJ5yNlF
KDlt3oOa9OrzH9pjwbqnjz4N6pp+jWbahqkc9vdw20eN8nlyhmC5xzt3V6WXSUcVSvLlV1r28zfD
6V4Nuyutex8E7nuI/Nb+8UD7SnmAHiTa3I3DsajrsrH4a+N/Edw1np3gnXZrjv8AarQ2qRn/AGnl
woq146+Afj74b+EW8Ta9Y6WulwvGl1HY3ZmngRjtEjfKFwCVzg1/SP8AbOX0pQozrpyem+/3H6n9
ew0GqbqK703ODooor3T0gooooAksbq70nVIdU0u+vtH1SFdsd/pty1tOo9N6EHHtX3f+wb+0H4q+
I954j8HeLtUGt3Gj2sF5Y6lMm26mhd3RlkI4fYQvzYz8/NfBldf8I/i54l+BnjabxP4Zj0+8uLi0
+w3FlqUbbJYvM34DqQUOR15rx8wwirU3KEfeOPEUVUjeK1P2Jorzv4F/GLSPjt8O7DxXpUUtoZWe
3u7GfmS1uE4kiYjg47HuCpr0Svj/ACZ4YUUUUAFFFFABRRRQAUUUUAFFFFABRRRQAUUUUAFFFFAB
RRRQAUUUUAFUta0uLXNHv9Nn5gvIJLeQf7LLtP8AOrtFAH5ufBqR2+F/h+Cb/X2cBsJP96FzEf8A
0Cu2rmfBdr/Zt34z03+Gw8V6vbge32t2H/oVdNXxmIXLVkvM/pLKajq4ChN9Yr8iW3/1mf7tfG+t
aedG8Ua9prtultdQnU/7QZt6n8Q1fZVv/FXLeLvhX4Z8abn1HTUjvW+b7fa/ubnP++Ov45rlrUY4
ik6Unbr3/rc+X4uyCfEGFhSpSUZQd1f8j5EvG3Tf7tQ1teOPCd74B8TSaXfs00Enz2V8y4W5j9PT
evcVi18fiMPPDz5J/wDD+h/MWMwVfLq8sNiI2lH+vuCiiiuc4hbW8n0nUI9RtV8x0+SWH/nrH6fU
dRXRt8QHZttvo87f9dpVT/GsXQ9BufEa3E8V59jt428pG8vf5jj7x7cDpVybw3q2hr59xCt9b/8A
PxZqcr/vJ1/KuupToVJKlVUZTXRtp97bpN/NvofteU1eM8hyWNbA070Je8tFJpPy3Se+x33h3WLf
WdP82DdG6Nsmik+/G3oa1K43wHp97FfXl+8LWtncRhFSbh5Cp+9t7DHrXVX0m2Hb/er5vHUYUK7h
T2087XV2vk9Pz1P6H4dx2LzLK6OKx1PkqSWqtbXvbonuU7qb7RJ/sr0qCiiuA+hCiiigArzFrg69
rN5ffwySeVH/ALMScD8+tenVwUmjnw/qk0Df8etyzy2j+3Vo/qDXvZXy2qxXxNL7lq/yT9Ez8W8V
KWMqZPCVBXpxlef5Rfpf8bEiqFXav3abNMIl/lT6zJpPNk3flXYfyS3YbJIZG3NTKmsdN1TVLNry
zs1mt1YgbpwHfacHA/xqa20HW77/AFWm/Z1/vXkgT/x0ZNdEqPLdSklbe8o6eup9PS4Vzyuqbp4S
bU1dO2jXe5S/eyXFvbW8fnXNw2yNN2B0yST6VuR+A9UZd0upWcLf3I4C/wCpIrS8O+D5dL1Jb+8u
oridIykccMeEXd1OTya6vmvPxOOVFqGHs+7tfXyv5W6b3P3rhXw4wdPB+0zyjeq29OZ2S6fC9zza
+8M6zpa+Z5MeoRL1az+//wB8Hr+BrNhuI7hdyNu/hPqp9xXrfNc/4i8I2+st9phb7HqXa4X+L2cd
xSo4+nVfLXXK+62+a/Vfcc3EPhbh6lN18llyzX2G9H6PdP1ucPT44zI21aasNxHfNZXkP2e8X5sd
mH99T3FakcIhXatds6bpuzP5uxGFr4SrKhiIOM46NPcIYREv/s1NvPM+yyeV9/tt6/UVLVRtQibc
sSyXG3/njGT+vSt8NRrVpr2NNza1slf7yqFOpUmvZx5mj6Ak039l6bw7ZzyatrH2hI0862WW7+2T
kdRJFgrz3xxXaa5+3RpNrdWaaN4T1KTTUnRbu5vNsbLbfxGKJSSWA6A18jyXjW+1p7We3gbjzJMY
/GiTUIIv+WnmM33Uj5LfQCvQxNPFRqRhXoScnspNvftZL9T1asK0ZqFSk7va7b+61j9RofEmn3nh
n/hILC4W+0t7Q3sNxD92WLbuyPwr5r1T9uSO6XTZ/D3gu7mtXxLd/wBqXMcL+Wf4YNm4FvdsCvDP
B/xR8beE/hzqfg6yvra10bUvMyJIzJPZLJxJHC2cDd9OD0rAhhS3hjiT5URQoX2FfcZTwfFubx8X
bTl1++59HgchjeTxS06an6BfDX4zeE/ixb7tB1JWvUXM2lXX7u7g/wB6M8/iMiu6WvzBkt0lmjn+
aO4h+aK4hYpJGfVXXBFfRX7N/wAePGmoeMrXwprdxH4k0gxF5dTvpBDc2K9F3vwJtzfKAfnryM34
Tq5fF4ihPmguj0a/zPOzDI5YeDq0pXiuj3Prjltq7q+JfjZ+1NrHjfTfFHgrTfDMOi6dJJPpV5ea
hP51zhW2PtjACqTjjJNfSnjL9ob4feA9UutN1fxFGuqW3+usLWCSeZT12kIpwfY18H+Ntc/4S3x1
4k8RratYxaxfPdxW0n344+FXdjuQuTXRwplEcZiXPF0m4pXTd0r/AKmWSYFVqrlXg7LZ+Zjqu1VX
0ooor92P0kKKKKYBRRXqHwR/Zo8d/H+EajocNtovhjeU/t/Vs7JSpw3kRL80mD3yqe9c9bEU8PHm
qMznUjTV5HrP/BOPxjd6X8VvFXhHdu0vVtN/tgJ/cuYZEiYj/fR1z/uV+h9fMv7Nn7GZ+Avjq68V
3vi9vEd/Np76elvHYC1iiVpEdj/rHJPyLX01XxGJnCpVlOnszwKslKblEKKKK5jIKKKKACiiigAo
oooAKKKKACiiigAooooAKKKKACiiigAooooA85+MHxy8PfBWz0mXW49QvrnVbg21lY6VbfaLiVlQ
u5CZHCqOTXz98Sv2odf+JUtpofw5XWPBun7S+r6/qml+Tcp2W3tklyN56tJggDpzWD8YdWHjD9qL
xXM7+fb+FtNs9Is16rFLMDcXOP8AaIMIP+7VevFxWNlSm6cD9KyHhmhjsPTxmJk9W/d6Neu5k+H/
AA7beG7OaG3kubiS4ne7uLq8nM09zM5y8ru3JZj1rWoorwJScndn6zSpQowVOmrRWyLMP+rp0n+r
amw/6ui4/wBS1Mnqcl4y8K2XjTw3eaTfwrJHNGfLZv8AllJ/DID1BBr5E1bS9X8K6lHpGs6bcx6p
t42rvSfH8UZ6MD7V9r1keJvC+m+MNHk03VrVbq2fp/fjbsyHqrD1FZVKVPER5Kq228j5TiLhjDZ8
oTqO04dtLrs3rbyZ8cr9olbbFp99I/8Ad+zN/XFX7fwzrWqNsNr/AGXAfvXEzDeo/wBlRnn6138l
jqPhjWpvD2rt9ovLeETQ3i9LuEnaJMdmBGGFWea+FxeKngarpeySkurd/RrZfemcmT+GeR1IxxNS
pOousXZardNLt6+mhBpOmwafb29lbr5dvCu0L7VtVDZx7Y8/3qmr5qUnJuUnds/auWMEoQVktEvI
Kz9QbdNt/u1oVk3X/HxL/vUhMiooooEFFFFABT9W0NNe0P7Lu8uX78Mn/POQdD/jTK1bNv8AR1rW
lVlRmqkHZrUwr4eliqU6FaN4yTTXkzynzn+zzCVfJuI8xSx/3XHWs9mESs7fdX5jXafELS0t2h1S
L5ZZmFrNH/z1z90/Vf5Vwt9bm6s5ol+868V9bD2dbkqrSM/w7r5dPK3y/hbinIHw/mssFOV4PWL/
ALr2v5nfeA7V7XwrZ7/lebfcbf8AfOR+ldDzWd4f1RNZ0W1vEXbvj+ZP7rDgj8DWjzXzGMlOWJqS
qKzcnddtT+2Msp0aOBoU8O7wUIpPurLUOaOaOaOa4z0g5pYYTK3+z3anQwmVv9n+9WgqhV2rQWo3
KOpaHZavZ/Z7qHzEX5lfo8Z9Qe1creeBb21Xda6lHcIv8F5Hg/8AfS/4V20kgiXc1Zc1wbhvm+72
Wu+jja1CPJF3j2aTX/A+R85nHDOU55aWOoKUlons7eqPMb7UJNLuJLXVIfscrLuj2tvDDpkEVa8M
3U8v7hJFksI49qtt2HNeiW9rBdTfv4Y5vl48xQf50XXhPRrz/W6bBu/vxrsP5rivusj4pw+U1Od0
pa7pSVn8nr+J+Yrw0+p1p1cvr2i/syv+LV/yOVZf4WqGGzt7dsxQxxt/eVQKsa1otx4Z/wBISSS8
0lf9Z5nM0Hvn+JaarBl3L8yt0av3PK81wmc0frGFle266r1PmMbgcRl9Z0MTG0l9zXdPqgooor2j
iCq91pdneSK1xbrM395qsUVLipfErktJ7jo4/KaRvMkkeRt0kk0hkdj05Zsk8ChrG5v2/wBDtZ7x
k+8tvG0m367c11Xwx8Hj4gfETw94baZrdNTvEt5Jl6rH1cj32hsV3XiD43eILe+k07whfTeDPC9r
IY7HTdHbyP3a8BpWX5pHbGWLGvMzPNqOTxhFwu3slpoe/kWQYnPas6WGaioJNt7K+y0vq7P7jwn+
Jl/iX5StFe6+IL5vjH8NfE+ra4scvjDwtFBeJrKxhJL60aURPDcbcBmQsrK3XtXhVenl+Pp5jh1X
p6eXZnBmOX18rxU8JiLc0e2qd1dNBRRRXpHnGfriytZxtEqzOsyYtpMmO5JOBE+CDtYnBwa/bPwz
pSaH4d0zT0tbTT1tbaOH7LYpsgi2rjZGOyjtX5P/ALNvh/TPFX7Rnw60vWGVdPOoPd7G6SzQQvLB
Gfq6qf8AgNfrrXx+aSTr2XRI8TFu9SwUUUV45xBRRRQAUUUUAFFFFABRRRQAUUUUAFFFFABRRRQA
UUUUAFFFeOftaeNrzwN8AvFF1pc32fWL9ItJsZV+8k11KkAYe6iRm/4DQNJyaS3OR8aftmadbazf
aV4E8L3vjuexma3uNTW5js9MSVeGRbh8mQqeDsRh/tV5F4u8ffE34rfuvEfiCPwpoZHOi+EpZI3l
9pbxsSEe0YSqGh6HaeGdFsdKsI/JtLGFLeJF9FGK0K+Zq5hVndQ0R+2ZfwjgsPGM8Recut9vuMvw
/wCG9M8K6f8AYdJsorG33Fysf8THqzE5LE+prUoorzG3J3Z9xCEacVGCskFFFFSWWYf9WtFx/qWo
h/1dOk/1bVZh1MyiiioOo8x+O+iwt4V/4SSNlh1LQ/3qN/z1ichXhP8AvdveuIjj3Mq/d3V7V4u8
I6f420f+y9U89rTzUlKwyGMsUORyOetefeJfg+vh2zGs+EYJ2ltl/wBK0ySZpvtcfUlS5JEq9vXp
Xj5plv8AaEYSpu04p/Psr9Ov3nPQxU8uq1JuF6crN2eqavd2trpa+t7LS70MiiobG+g1GzhureTz
IJl3K1S/xV+azTpvllo9j7CEo1IqcXdMWsm4/wCPiT/erWrNvl23H+9QNlaiitbwv4X1LxlrtrpO
l2/2i9nzjc2xEVRlmZjwqqOSauEJVJKEFdsyqVI04uc3ZLdmTRXoh8G/Dq2m+xXPxMzf9GubPQ5Z
rBW/66bgzD/aCVznjTwTqHgbVI7S9aG4iuIhc2d/ZyeZb3cLdJY27j+Vd+Iy7E4aPPUjp5NP8mc9
PFU6klCzi3tzRlG/e3Mle3Wxz1XdPk+Zk9elUqVW2/NXmnYV/HGl3OpafatZw/aJba5EpiXqwwQc
Z+tcOvh3VdSutkVnJYxf8tbi6jwI/oP4jXq1vcC4X/a7rUletQzCVGkqXIna9m/PXbZ/1e5+e51w
NlmfZhHMMW5XSScU9Gl36/czifC/h278OzXkTXi3VlM3moNuHWT+LpxzXR81LcW/lfMv3ai5rgxG
Iniajq1N35W/I+wweDpZfQjhqCtCOyvey7K/RdPIOalt7cy/7tFvb+b8zfdq9XOehGPVgq7flWo5
phCu5qJphbr834LWXJIZG3NTNB00xkbc1RUUUElvT/8AXf8AAa0Kp6av3m/4DVygojk2tuVvmVuq
1xtx4Pv9OkZdJaCazblba4Yo0XsrDOR9a7PmoLy3N1ZzQLM1uZYygkj6rnuK9DK84xmT1nVwk+W+
/VNea8jx80ynC5rSUcTC7jqrOzXo/OyvfTvsef2d1JLNdRSwrG9tJ5TeXJvTPseOlWqp29jLoeoS
aS7QTJbxI4kjUp97PUc88Zq5X9ZZbiVjMHTrqfPzLe1r/LofzlWpToVZ0px5XF2a3t5X2dtgoop9
emZGp4c1+98J+IdN1rTZNmoafcpcwM3zLuU5GR6HvXperWvw88dXk2taf4tt/A0105ludD1q1mdI
JG5byJYlYMmegIBFeRV6J4d+FOi6ppPg99c8QX2l3/i69mtNHjs7JJ449koh8y4JdSAZWxhATjmu
PMcvwuPgliU9Nrbnfl2b4zJqrrYOfK3o9E0/k+weMfG3hzwz4K1Dwd4MvJ9abVnifWfEE1sbdJY4
m3Jb28bfME3fMzNya8mr2Kz+DPh2XQNNnuNe1iHV7nxIvhSW2WwhMEd6Nm9g/m5MQ3cHGfavMfFG
jjw54o1rSVm+0DT76e0EzLt8zy5Cmcds4rrwNHD4WkqGHVkjkxGMrY+vLEYiXNOW7MuiiivRMCSz
17UPCeqab4j0qRY9X0S5j1GzaRcp5kR3AMOOG6Gv2U8A+J/+E28C+HfEPl/Z/wC1tNt77y152ebE
r4z7Zr8ZZl3W8g/vKV/Sv1i/ZP1D+1P2afhncf8AUAtE/wC+Iwv9K+XzeKU4SW7/AOAeRjUrpnrF
FFFfPnnBRRRQAUUUUAFFFFABRRRQAUUUUAFFFFABRRRQAUUUUAFfNf7cs27wb8P7D/n88ZWOR7Rx
zy/zRa+lK+Kf2hvHjfFb4yW/hyy2L4c8A3fn3NyvJu9VeFl8kHssUcvzf7bY/hrnxE1ClKUj1cqw
88VjqVOmr+8n8k7syKKKK+MP6TCiiigAooooAnt6mqrbfeq1VmMtzLZdrbaSpbpds3+9UVQdC1Cr
9qu2Fa8cvPjqn269t7Hw1qV+LaeS28/zIY0Z0O1urZ6+1Urj4h+NtRkZ0vNP0SBv9Xaw2n2l4x7u
xAJ+grnq4vDYfStUSfbd/crv8Di9rOul7CnKXysvvlZfc2QeOdEj8J/ESSC1+Ww1uB9QWFekM6EC
XHs+5T9ao81A8Nzc6lJqWqahNq2pOnlfaLjA8uPrtRVwqjNT81+a51iaOKxbqUNrK/m+59DlOHq4
XD8lZW1bS3snrb77+STstEPqrqEe6Pd/dqwtOrzk7q57BiV6Z8GYZdT07x/oun8a/qnh+SHT0X78
+yVHlhT/AGnjVuO9ecXEP2eTb+VOtruayuYrm2mktrmEh45oWKOjDoQRyCK7sFiPqteNa17f8McO
KouvSdOLs9Gr7XTTV/LTXyM9mC7t3y7flKtxt+teqeN7ebR/gv8ADzStW3R6uZ77UYLaT/WQWMpT
y8g9BI6swFM/4X94nkdbi4tfD19qo6axdaHbyXmR33leT7kVw2sa3f8AiHUp9R1W7mv9QuDmW4nb
LE19DjM0oToSpUbty01Vrap93roFaricdOn7aChGD5tJczb5XGy91WWrd93tY99+EXwx8O+Jfh74
fu7/AEBb6a/n1CG6vfs07eX5YHlbp0kCWwBP3mR6zLb4e6Q3h6zB8PQv4Yk8MNqV1408yTdFfiF2
Kht2wbZgsXk7cmuN8F/D/SNSi8HLrV5qUY8U6hLZ2y6f5eIlWWOIO+/rl3bj0WuhsfhV4PvNF1rU
f7T1eGxsdbfSFhvL+ytPMdE3NJukwh56Ac1rTvUpQtRjou6u9E9fdeltdNezXX4ut+7rVJSxMrOW
mjsvekrJ8y1T0XTRXT0t2OqfCbwEJtUuo5F0y3tZdFsL+JpyH0+SaWAyToST8kkUp69CrVzHxC8K
wWHg/Vb2/wDCUPgrULTVxZ6ZHE0g/tC2Ifef3jNv2bUPmrwd1chrHgrw9oPh+xW9vtYk8Qalo39t
2/2W3WS1WNifLik53n5V+aQcJ6V3Lfs328XijULKTX2ltbbV9L0y1MNxDJP5dy2HMsYJMRX+EEc0
qlOWIjKNOhFNro1pfmavpuvJr9EU6kMHKNStipNXurqWqXLF21s7t9U9HprdvY8W/DG3uPC/h+z8
PeGf9N1Sx0z/AE9dLnI86cJvY3XneWOTyPL9ql1T4SeDm8X+Hr3QrKHxBoEbXGmX1lpt6JzLcxRs
8UxG5cs6/MYQwz5WBUXhP9na18RQ+Gbg67ew2F/bSPfsuM20pYLAq9v3hLdf7tcf/wAKeuV+Ecfi
/wAy7+1GRLk23knyvsZlMSyb/wC/vGcf3Oacqc4JzeGVrX3W0bN9POz76roY061KdqSxrum47Naz
vFX95bct1rpvs0dk3hfQtH8cahp914X0e7t5PDMusxRyR3UDxSxwuwDQtJuh3FctESfY14HqGoK0
7zCKODzGLrBDnYmewyc4H1r27xR8A7Lw1q9wZdcu7rSZNZs9Jt7+NRndM8kcok/24nRcjuG/2q8C
1axm0vVr6yuv+Pq1nkt5Nv8AeVtp/UV5OZU6sLc9NQV32/RL5Pqe/k1WjUvKnWdR8sd7r8G3rqrr
oV2Ys25vvUyiivCPpgooqzZw+dJub7q0AXrePyoVX86kbvRTWqZOyLE5o5o5o5rjGcJrS+V4wvt3
/La2hdfwypptXPHSi1utJ1I/LGrPazP2UOMjP4iqPmJ5e/zF2f3t3Ff1XwZi44rJaKW8LxfyP504
iovDZtXi+r5l6S1/O6+Q6trw34T1DxR9uayWPyrGNJZ5Jm2Bd8qRIPqzuoArDjmjuF3JIsi/3lbN
dt4D8YW/hvQ/E1hcK3+nrZ3Vqyrn/SLW4Eqxt6K43jPb5a+21fw7nzUnpoWvFnwb8QeEvvyabq2z
Uv7GmXR7v7Q0F4ekEi4BVjhscYNdjoPhn4t+EfEWreBdIuNNW90GzbXo/OSC48hGADS2Urxkq7Zx
8mOV9art+0Qtr4hm1XTfCNpZS3Osvr90k17LP51/tkEUnIG2ONpWkEYHJ71Qsf2ndYs5rO8fQ9Nk
1eztDp631uv2ZWt/tcVysZiQbflaNx7iVqT9vKNpRTOX95JWsJpfwz+I2naHou/UtL0nS0SPxzby
ahN/qixjiWaQ+WzbiSnynNYk3wZ8ceKvH3izTWhtrzXrCI6xqDxzr5cvm4kHlkcFpN+VWunk/ar1
G61S7up9C8kXFlcWONN1SW0kiikuxcKI5EXK7AqxjHUVTm/ai1qHUb3UNI0HSdP1C7vrS9nurhft
ryfZohHCCZR98HdIZfvktTX1lXtFDXtOxwi/DPW5fCMPiRFtpNOmsZtTRFk/ffZ47gW8jbcfwuy5
9ua5OvXrj42WV9pGqRLosej7NI1PTNNs7WQyJ/xMLsTSbicYWNd4X1+WvIa7Kcpu/OjaLk/iCv1F
/Yh8/wD4ZT+HPnx+WfsDbF/6Z+dJsP4rtNflxNs8mTf8qbTub2r9S/2L7zV7z9mHwA+sKq3AsNkH
7vYfsquVtiR6mIRn3rwc4/5d/P8AQ8/HfZ+f6Ht9FFFfNnlhRRRQAUUUUAFFFFABRRRQAUUUUAFF
FFABRRRQAUUUUAeZftDfFf8A4U58LdT163iW61qQrY6PZt/y830x2wp9Afmb/ZVq+QfCPh//AIRD
w3DZz3DXl189zfX0n37m5c755m/3mLGvQf2ntcbxb+0JoXh7dnTvCOkf2q0XZr26Z4oyf9yKKTH/
AF1rl7iPzbeSP++pH5ivnsyrNzVLsfr3BuXqnQljZfFLRei3+9/kctb/ABT8LXVncXkerL9nhtvt
rySQSp+5yB5i7lG4ZK/dqZfiP4c+x3V0dUWOO1dIpkkikSVXf7g8tlDkt2wOa89sfgRqkOhzadJq
llDu0g6Vvh89/O+ZGEjeYx8vGzomPvVtzfCu4sdQubrTtUh82PUYtUsn1LzJ5N6RujQyuTuaLa7b
ecpXI4UOkj6GGJzRpOdJL+vXodbZ/EDw9fNp6wapFvv53tLaOTKO0yDLREMAVYDsar3nxM8M2Frb
3EuqL5U6vKnlxSSN5aNteQhVJCgjGTxXKzfCVvEF9/aWrapbSXF1dzXsrWKlRHIYEigMBJJynlq2
49TUOn/C3XNE0uBbDXbKS/k037DfXDebDuxPJKs0bRsGQ5kbI6Gl7Oj31K+tZh/z7Vu/3dL9b9+5
6Jq3ijStD0Ftbvb6K30pI0lN51Ta33SMZznNFx4m0u1mmilvFV4bL+0n6nbbj/lpx24rmdX8A3Ov
aL4Z0y58QM1rpm1rq52KZruZI9iH59ydSxIIP8Nc+vwTa5sfs+o6st4tto0mjWc26SMr+8cxPJtY
BtqlVI/2aiMKdtZanTVxOOUv3dJNWXXr16v0+R6HH4u0f+1tN01b+L7fqEBu7W35zNEOd4plv8Sv
DV1HeSpqX+j2ayPcXMkEqQxhDtf94yhODxwa4WT4T3/9pRau3iFYdUsns/scfljyFjt49uxsjd8w
aXOCP9bWpa/B2D/hDNU0n7c0eoXk8k32vdI8Kn7V9oj/AHTNt4IUHAGapQpdzF4jMJN2ppWv8+y3
6vX0Os0rxZpPiqOZtLuvOkttvnQyRPDIgb7pKOA2D2OKvVj+HfDOqr4m1DX9eurSa/ubSOxSHT43
WGOJHd8kuSSxZ/wqfxRrUfhfw/qmqXG3ZZQSTHd/FtGQPxNYziua0T1cLWmqDnXVrX8tO9jxHxNp
L+FfiVqFk/8Ax661I2p2T+/Hnx/g3P8AwKrlc/oqXmoX39tavJ9q1y+jDTSN0iGMiFB/Cq10Fflu
bVaNbGTnR26+bWja8vz36n0+V06tLCxjVVr3aXZPVJ+a/BWXS7bJSc0rUnNfPT3PXDmn0zmkVqqE
raAFxCLhdv8AF2astlMTbT96tio5rcXC/wC12augkyKKfJGY22tVK+1a10+SOKWTdcTf6u2hUyTS
f7qLljWlOnOrLlgrvyOerWp0IOpVkoxXV6I6u38aaha6RolpA3k3Gi30l9YXq/6yEttYr6YDorD3
qxovxN8UeH7e8hsNW8uG6uTezxyQRTCSZuDJh1PJ9q4/zruDUmsNQ0nUNHuvIS5jh1KDyXkiYkBg
OuMip66p1cRRkryafk+n/DaHFQjgsbSc6SjOLb6X1vd/jd/M6ZPiV4oj8OzaCms3K6VMHja3Xb/q
3O50DY3BGPJUHFLH8SfFEWqXmpLrMy315cwXdzP8uZJoOYmPHVO1cxRWX1mtp7708/67s3+qYfW1
OOu+i8n28l9x1dn8UvF1hHEltrt3CkXkbAu3jyS7R9v4S7Gj/hZviTzGn/ta5+0NZ/2cemz7Pt2e
Xs+7jaMdK5Sij6zW253941hMPFtqnHXyX+R2Ol/FPxDZ6t9tu7xtTifVI9Zns7hv3c92n3ZWx77e
nWuTuLiW8uJriaTzJpnMru38TMck/nUVFROtUqLlnK6Lp4elSk5U4pN6aaBRRUtvbm4b/Z7tWJ0B
DCbhtq/i1akcYiXav3aI4xEu1adQUFM5pGpea5Zy5mUHNHNHNHNZgMZQyspXcrdVaslfB+hrN5v9
k227/d4/LpWzzRzXRTxFWjf2U3G/Ztfkc9bDUMQ060FK3dJ/medQrH/bGtSQRrDB9p8pUjXA+QBT
x9auLVOxjNvdapbv9+G9mz9GO4foau1/ZGRRjHLcPyu65I/kfzDjJOWJquSs+aX5sSRtsbNWXVy+
k+6n51Tr6JHKgooopjCiio5po7WFpZW2ovVqTdtWK9jU8N+D9d+Ieuf8I54b0OfxBqk1tJcG1t5Y
0PlLgMcyMB/Gtfqr+zLY+KNJ+AvgvTfGen/2X4isNPSyntmZXKrF8kZbaSMmNUJ5r4+/YT+EPjVf
jJaeObzw5faN4Zs9MubX7VqkRt3uZJdm0RxvhyBt5bGK/RSvi8wr+2q2TvFbHh4mpzzt0QUUUV5h
yBRRRQAUUUUAFFFFABRRRQAUUUUAFFFFABRRRQAUUU1mCrub5VXqaAPhPx9dLqn7S3xYu0+aKB9M
07P+1HaB2/WalrlfAOrN4qh17xfL8snijWbzVgv92JpNkA/CJI66qvkMXLmryaP6IyCi6GWUIPtf
79f1CvL/AIg6Lca94g1ixNrNfLcaFGlnDDOIS2LrNxtZgV3Y8o4PB6GvUKKwpz9m7o9TFYZYqn7O
Tsjxfw74Z8QaBNo+p/8ACPvNbafqd3KLS3iggupIpbcJ5rRK/lA7xyFI4521iz/Cvxbb6GZbK38v
U4fD72X2Xz08ufzpp2kt2OfvBZIyH6ZWvoKit/rUk7pHkPI6Eo8rnL/h7Lt5I8nvvAt/YeIotStN
Pku7eHTRfHT/ADFEM2rRoI4nIJ67T9PkU9a5+3+Fnia18O33hu+hW6stSnsb6W6sbk7o7hZk+1Pl
8EMwHmccZWveKKX1ma2RpPJaE3e76/irP7/zPD18Ia9BcXV/4mt1uLeG9v5bu6jYbZ4P7NECy7c5
y5Xp616l4JkvYPDWhrqW77cLGBLrd18zyxuz75rbkbatUqmdZ1FqbYfAxwk24ybv3+X+X4s3a8S+
O2vf2xqVn4RgjZY/3eoahI3yh4Vf5I0/vZcfN6V7HY3Hmx7W6rXmnxxsX1Kbwtb6bp8+qeI/txe3
trNd8rWyxn7Rxx8uNv41y1eb2U+R2dnZ9tNx42pGlTU6j9xNcy7q6uv6326nn1r/AMfFXqzZGuNJ
1a3s9T0vVNFnuMiBdSspIBIQM4ViNpOPetKvyKdKdO3OrXPv6OKoYyPtMPNSXkRt96l5qldaxZ29
v9o85Zk3eUFt/wB4ZJCcCNQuSWJ7VLZ3RuvtAlt57O4t5nt57W6XEkUi9VYVhPD1OV1HGy2/r+v0
Iji6EqqoKac2r2vrbuWOaOaOaOa5DrEVqkpnNUtW1RNG0u4vXjaRYV3bF/irpo81SSpxV29EZ1ak
aMJVJu0YptvySuWv7Pv/ABFq2n+HtGjWbXNSk2QbvuQKPvzv/soPz6V9OfDn4P6H8KLPZYRfatVl
X/S9ZuObq7Pclv4V9FHAqP4H/CNfh3pEmo6m8d54p1RQ17dR8pEnVbeL/YX9TzXp0kYkXa1eLmuY
qS+qYaXuL4mvtP8A+RXRbPf0/G8fjp5pX9rPSC+GPZd3/efXstD5v/am8H3M9jofjCwtZbp9GaSH
UFt13v8AY5OS+ByfLcKfpurxG3uIry3jngkWaCRdyyR8hhX3VNC9u38mrwrxJ+y1pupeJ7zUdI16
68M6beN50+mWNtG487+J4y2QgbuMda6MuzKg6EcPiZcjh8MtWmr3s7Ju6bdn8tLHblebSytyhKLl
CTvpa6drddLOyv8AqeG0V3+u/s6+N9BuJv7IurHxVYfeiNxKLS7/AN1uCjfUYrP0X4EfEDxLfR2t
/Yx+EdP/AOXjUJLuK5n2+kSJkbj6twK9qLw8lzqvDl783/tvx/LlPrf9ZMD7Ln97m/l5Xf7/AIf/
ACax57deKNIs7qS3uNQjhli+Vw2flPXGelWrHVLLVP8AjzvILr/rjIH/AJV9meDfAeh+A/DsOiaN
YrDYJ87eZ+8eWQ/ekkY/eY9zWb4q+Dvgrxov/E08N2LT/wAF1bxfZ54/pJHhq83+2MBKbhyzUf5t
Hfz5dLenNoeDDibFqV5UotdrtNL11u/+3T5PZgvys21m6bqNpr6Y0/8AZx+G1hbtE3hO0vmf702p
NJcTf99OSR+FVD+yf8Pb6fzYtP1DT7f+K2sdTnjhk/4DvP6VSzLLm7c01/24v/kzpXFFS/vYfT/H
/wDanzVNqlhazLFcXkcb/wDPPrI30UZNbGm31pf2+60kWREbYexU+hB5Br7J8I/Dvwz4Bt/I8PaF
Y6Qvd7eIeY31c5Y/ia+bvj1Zx6b8dNQeNfL+36Na3Mm3+ORZJI8/XAWunDYzDYxzp0YyTiuZNta6
pW5UtN7/ABPYvA8QYnE42nRqU4qM7rS7a0b367dkcjUe6l5o5rKUr6I/QA5o5o5o5rIA5o5o5o5o
AOaOaOaVVqkruwHN+JvD80sn9qWC7r1F2zW//PeMdv8AeHasW3uorq1W4Rv3TV6BXnfiSEaT4okg
T5bfUI/tAX/pqv3x+Pymv3bgDP5qqsoxDvF35PJ9v8j8g4xyWFL/AIUqCtd2mvN7S+/R/Lre9WRt
zbqbRRX72fl4UUUUAFdV8H9Li1743fDXTbhfMt7jxJZs6N0YI3mY/wDHK5WtzwD4mg8E/EzwP4lu
m22ek67aXNy/92HzNsh/BWY1x4y/1eaXYxrfw5H7OUU1WDLuX5lboadXwZ86FFFFABRRRQAUUUUA
FFFFABRRRQAUUUUAFFFFABRRRQAV5j+0t42f4d/AbxvrcP8Ax9x6bJDaf9fE37qL/wAfda9Or5u/
bolZvh34Ns2/49LzxhpsVx6bF8yRQfq6R1MpcsWzajT9tVhT/maX3s8M8J6Cnhfwvo+jJ92xtIbX
/vhAD+ta9FFfEN3dz+n4QVOKhHZaBRRRUlhRRRQAUUVFNJtX/aoEyG4k3Nt9KiorlvFXjqPQbyPS
bCzk1zxHcR74dNt+Nq/89JX6RJ7n8K0POxWKo4Ok6+IkoxXVnWRyGKTctZtrrEXgP4rWPinUI/P0
PVbNNElvO+mymXdG3tFIx2sex21yMfhXxRqi+fq/jS7s5362uhxxQQR+wZ1Z2+ppzfC/T7+FrfVt
a8Ratav9+G61RtjY5HyrgV4+Lr4LE0KmGqybjNWdl+V7f1ufkuZ8c5XiabpU4TbTTTslqvnex9L+
NPBOj+PtEk0bxBYrfWTMHCNlHjkHSRGGCrD1FeO3H7JdlJfIi+L9Z/sQt+/sZljeaSP/AJ5i4GGA
Pc4Jqpp+j+JPDiyQeHPHGpafp03zG2vol1Hyz3MbzZZc9wcitG1+K3iv4eMs/iuSDxN4Z3BZ9Vtb
b7NeWAPHmSRLlJUHcrgivy+lleaYGLjga6kt1G2t+6Uk4qXpK/Y4sLxRga0lBSlCUtHq18m09T0C
x+DfgbRtc0/V7HwrptnqVguy2uIYNhjwNoPHBIHc8186fGbw+fCPxk1THy2fiSIanbH/AKbIBHcL
9eI2/wCBV9H+IPi14M8PaPHqV34l01rST/U/ZZxO8/oI0TLMfoK52z17wF8fIbjRdR0lrq4scXDa
Vrlk1tcxK3AmQHBwem5TXg4StjqMp4nGQqSpNcsm7u2t1a/Z769Wrq59fg8ZSwOKp1KDjzLXlva6
2a69/M+b+aOa9I8Vfs069od80ngu8ttS0h/u6brFw6TW3tHNht6+zcj1qg37OfxEWz+0LfeGWuPv
fYN0/wCXm4x/47XqKphZJThXjZ7Xdn6NdH+HmfpVPifBOCdRSUuqs3b5rRr018jz6aadryz06wtW
1DV79/Js7GPrK39FXqx7Cuv1z9nH4jahp7ac66BJFfYhmmt72TMCNwzYeMbsD0r2j4N/Bm3+G9vL
qepSrqniy9jxd6ht+SJP+eEIP3UH5nvXp9ediM8hhKqjg4qXL9p3d2uyutF06v00Pk8dnGLx8pck
nCm1ZLS9nu3dbvt09SKzhSwtYbeL/VQxrEu70UYFXar0qttr42MnfU8exJJGJF2tWbcW5gb/AGf7
1aitvprKGXa3StiTHoqa4tTB/wBc6hpjCiirVrZ7vmf7v92gBtra+b8zfcrTopjNtpADNtrw79pD
4c3mvWdr4v0aB7nV9Fhdbmyj5N3Zk7nRR/z0Q/Mvr8wr2yit8JjamDrxrQ1tuu6e6+aH70ZKcHaS
d0+zWx8N2d1FqVrDdWredbSLlHX+IVLtr6Puv2afh3eapfX0+hNJJeSmZoVvZkhjZuWKIjBVyeTW
Xf8A7K/guYf8S+41vQ5Oxs9Skdf++Zd4r6x5jlsn7s5r1ivzUv0Ps6fFU7JVKHraX5JpfmeC80c1
6TrX7MninTtz6H4msdaTtbaxbfZ5f+/kWR+a15v4i0vX/BDf8VR4dvtHi/5/lX7Raf8Af2PIH/As
V3UowxGmGqKfkt//AAFpSfyR7WH4iwFZ8s5Om/7ysv8AwLWP4ic0c1Ws7621KPzbW4iuk9YWD/yq
zzUOEovlkrM+kjKM0pRd0xFqSimySCJdzV0RjyjCaTyl/lWDrGi2mvWvkXi7trb45FbDxt6qe1Xm
mMvzNSVUK06NRVKbtJbNbiqUadem6dWKlF6NPY4S+0fV9D3bo/7Ys1/5bW64nUf7Sd/wqG3uI7qF
ZYm8yJ/mDV6Ev3q81sdn2jVPI/49/t03lfTPP67q/ofgfibG5xOeDxnvOKupdd7a+Z+IcVZDhspd
OthW0ptrletvTrbve5cooor9fPgQpskaXEbI67o3Xayt/EDWl4Z8M+IPG+7/AIRjw7qWvIrbTc2s
eIFP/XV8J+tdNrHwJ+I+g6Dfazf+H7S1sLGB7qfzNWh3rGgyeBntXO61O29/vf5I86pmOEpS5KlV
J9rmNrHxA8ZeIvCWn+FNX8X6xf8AhjT1CW+lyTbE2j7odlw8oX+HeTivs/8A4J3/ABb1/wAWWPi7
wd4g1e51ddDFpcabNfN5k620qupiLnlgjRcZ5+avgWPXLT7Lb3ErNawXC7opLiMxpJ/usQFOPY19
S/8ABPC11e1+Okl+1usOk614UnuIvm+eSFLyNI5SOwZvM2+1eFjqeGjQvSte/QyxHsYwXK1dn6Q0
UUV84eaFFFFABRRRQAUUUUAFFFFABRRRQAUUUUAFFFFABXzh+3Jr2kL8If8AhFnUXXirX7qJPD9v
G2JI7qKRZPtXskON7H8P4q+gNa1a30HRdQ1S6bba2UElzM3+yi7j+gr88fA81740X/hYXiOSW+8U
+IIvtTzXDbvsls53xWsI6JEileB1PJrkxNdUIXe7PoMkyueaYpQi7Rjq35X6eZ1sKyLDGssnmS7R
5jquAx7nHan0UV8ef0OtAoorl/GnjKbwxNo9lZaW2r6pqszxW9t56wD5I97MzNnAApnNisVRwVGV
evLlhHdnSySJbxtLKyxxIu5nbhVA6kmvPrfxl4k8b7rjwla6fZ6Fu2xaxrHmN9rx/FFEmDs9GY80
y68L+IPHjKni+a0sdDDbjoOlsz/acdBcTnBZf9hQAe9dwqhFVEVVRV2hV4CgdhXkYrMoUfdoNSff
ovTu/wAPU/DeI+PZVH7DKJWXWXfyV/zOQ0bxV4ksfGdl4c8QQ6XdfbbSa7ivNL81NojKA70fPXdx
g12MzbmrgfFH9saT8SNP1yw8P3OuWqaRNZH7PLFH5cjzI3PmEdlq9o/xAS81iHSdU0fUPDuo3Ku1
ul9tMc+wZYJIhK5A5wa9LD1fb0oTunJrW2/3H13CvEVLG4OnTx2ITryb0ej8inqWveINc8Walo3h
64sdLt9Kjh+1395bG5eSWQbhGiZAGF5JNXPC/hWXRLzVNSv9SbVtZ1Ly/tFz5YhTagwkaoM4Az61
534k+ImlaDr2oeJvD19P5Vx/x9w30DJp2rGIbT9muOizKBgdnr2Czuo7+zt7qLd5VxGkq7vvYYZG
fzrzc1liKaUfsS/NWvf5n5Xxdj8dWxc6dSspUG/dUWmtPTqiaiiivmD88LFrdeV8rf6utLhl/vBq
xasWt0Ym2t/q6AIbfwv4f0GabUrfSdN02X70t5HbRw7fctgYqL4daVN8SviFpfi+1VrXwzoCzJZ6
ht2Pq0sg2sE7/Zl/8ffp92n/AAh+HOhfEuHXPEHiaGbxA0Ou3draW15cyPaRRRMAuIM7Dg+oNe/r
CkcaoirGiLtVV4CgdgK+bzzOFQdTCUryqWcXJ7JbNLe+jau7W10vZr9VyDh/kcMdXlfS6X+ZHRSs
u2kr8sP00KKKKQBRRRQAqtUituqKitIysBP96s26tfK+ZfuVoK26n1tuSULWz/jf8Fq/RTGahuwA
zbaioorByuUFFFcD8dNa1jw58KPEOqaHcNZ6haxpL9pjUO8UQkTzXUNkZEe41thaDxVeFCLs5NK7
21djOpNU4Ob6HfUV4PpfxH+Imgxx+dBo/jWy27luVkOnXbL2JGGjJ+mK3rf9oS2txjWfB3ijSW7t
FZpeR/8AfUTMf0r2KmRY2L/dpTX91pv/AMB0l+BUvaU/4kJL5O33q6/E9apP/QW615nH+0h8Pv8A
ltrU1if7l5pt1Gf1iqlf/tC6dfbovB+jal4tuP8An48o2lmh/wBqeUD/AMdU1jDJMynLl9hJebXK
vm5WS+8xVenJ2i7vstX9yOd/aR8CeDbHwdea1BHonh3xXa/6ZZ3G6K1mu9hy8PbfvXcPrXhEPiqw
uIVlijvpEZd26OymI/MLXs+ieEy17ca54jaDWvE962+4vGjykQ/hhtw33Ik7evU10slx5S7mb5a/
RcPCjhqEcPXlKrKN/evZa20V024q2l7bt21PpsphjcDGcqcoxU7PlcW7W66Sjq+u+x85t4y0Rf8A
W6hHbt/duMwn/wAfAqjfeKtLVfMl1Kzji/h/fr/SvoDUFj1T5bqGO4j/ALkyhx+tZdn4X0TTbjz7
XR9PtZ/+ekNpGh/MCtP9k6xkvmvzsvyPo/7QxyVvcfykrfLmd/vR4npviTS9Sk8i31CCSf8A557s
P+Rwa1G+X73yr/tV7Fq3hnR/FFmsGr6Xaaki9PtEYO36HqPwrBt/gr4Jt5N3/CPwXHotxJJMF+gd
iKwcMJJ35pR8rKX43j+R1RzTGQVnTjLzUnH8LS/M8u1bWLfSdLur0yKywxk7VYfMew/E1wWk2r2e
m28T/wCt27pP948n9TXtWsfsy+FL/UpLyzmu9HZ5N/k2/lmNT/shlOK89+Jng2P4a32lomtT6sl5
v82GaBfMgUYAl+THyljt5HWv2DgXG5Vl9aVCFSUqtW28bJW6bv7z814prY/HcuIxNJQp0+0r/E1r
qk+y2MOtjwL4P/4WJ8QPDvhdt32W/nL3u3r9ljG+T/vrG3/gVYs0iWsMksreXEi7mdv4QK+lv2U/
hPqek3F1451y1axlvrQWul2c3+sW3Yh2mcfwmTC4HpX7lW95ez6v8up+SZ1jlgcHKSdpPRev/APo
izs7fTbOGzs7eOzs7ddkNvCuxI1HQADpXC/HDwLrvxL8Fr4Z0bULbS7PULmNNXuJs+Z9jBy6xYz8
xx3r0GitZ01OLg9j8Tp1JU5qot0Zln4b0rTfD9noMGnwf2NZxJDBZzRiRFVRgcNkVY/Zq02PVPjp
8T9aijWOz0ey0zw3brGuEVlR7iZRjgY86Ks3x14ws/h94P1bxHfq0lvp8DzGOOMu0hA+VcDPU8V6
l+yv4J/4Q34L6NLc3UV9rOvbte1S8hYOst1dfvG2kcFVBVF9kFeFm1RRhGklr+h9VkFGU6s67ei0
+b/4B7BRRRXzB9uFFFFABRRRQAUUUUAFFFFABRRRQAUUUUAFMkkWGNndtiKMlm6AU+vjj9vT46XO
k2dr8LvDuoNa6jrEDT69Pb432+nsCgiB/haY8euxW9amUlCLk9jSnCVSShHdmF8V/j94m+P2k+I/
DvhIafpHw51BX0w63dLK19qUOcTS2wBCpGwDKrNnI5qnDDHawxwRL5cUahFRf4QOAK8Y+D/xEurK
+sfCGs7ZkaPZpV+qgbgg/wBRIBxuCj5SOtezyMIvvssf+9xXyuLrTqyXNt0P3XhzCYPDYbmw1+Z2
5r73X/Dj6KRfnXcvzL/erI8SeLNI8Iaf9u1m+isYfupu+/If7qL1Y+wriScnZH1c6kacXObsl1Mn
4meIr7w/olnFpbRw6lqt9DpltczLlIGk/wCWhHfaBwPWovDvw90vw5ff2juu9W1ny9japqU5mmwe
u3Pyxg+igVl+E9DuvEuqL4v8SQzR3vmP/ZOl3HTTbc8AlennuOWJ6dK7nmvnMyxnM/YUpaLfzf6p
f5n8u8X8RPN8Y6eHm/Yx0tfR938+hp6V4eutYt7i6DW1np1r/wAfF/fTLBbxZ6bnbjPt1qdfDJvr
G4u9G1bSfE1vbLvuP7FvRO8A/vMnDY98Vwf7SVxcxaR8PrCHcugvpb3aBfuPeGVxOT6so2D2Fee/
CnUNU0v4meF7jRN39pnUII40j/jDOAyH1Vl3ZrSnl9C0Yyu5O2vrbp13P0HJfDChmmQxzSeJcak4
uS0XKrX0b36a9vM9duG+VawfE3hPSvGVnDa6vZ/bLeGXzlTcR8wGP4SD0Ndn42t7W28WavDYhRZx
3koiC/d2hjjFYleJ71CfuuzT3R+AxbpyunqU20mwl0v+zXs4G03y/K+xtGPJ2joNvTFWlUKu1fuj
otOrJ8UeJrTwrpf2y4WSZ3kENrZ2/M13M33Yo17sTSipVHyrVhFSm1GKu2a1FR6P8D/EfiCzhvfF
XjDUtHvLj5ptF0Hy0ggjP/LHzSpcuO8gP0qjffCPxv4SupNJ8H3VpqHh+5/49brWrkmfR8/eB6m4
TuvOex4rzo5jl8qjpLEK666qPyk9/lo+jbsn9ZLhfMY0lU5U3potybWNWsvD+lzajqV1HZ2Vuu6S
abgf/X+lU9H0P4gePLWO407T7Twbpdyu6K/1jM175Z6MtquApI5G9vwruPDPwD8LaHdW+o6jHP4q
16Fg/wDamuSecVkHdI/9XF7bVr0ivAxvEdOn7uBjzP8AmktPlG+vrL/wE+ry3hGnT9/HPmfZbGP8
PfCtj8N/C9joWneZJa2+S0lw2ZJZHO55WP8AeZixNdgrBl3LWPUkNwbdv9nutfB1as605VajvJu7
fdn6JCKhFRirJGttqFl21JHIJF3LT6wlHmLK9FKy7aSufYoKKKKQBRRRQAVKrbqioq1KwDmfFNoo
pSlzAFFFFSAVQ1zR4PEGh6hpd1/x731tJay/7rqVP86qTeMPD9vqn9ly67psepf8+cl7GJv++c5q
zrniDS/DNn9q1fUrPSbX/ntfTpCn5sRXRGnWhOPLF8z1Wmr9DJyhJO7Pnn4d3lxHov8AYOp/u/EH
h/8A4lt/C3XKcJL/ALrptYGuprn/ABZ4g0Lx98Z9LvfDd5aX0Wj6VJ9v1TT5A4naVtsNuzLwwQK8
mO1dGq1+nVlKo41Zx5ZTXM4vo3+j3Xk+59TlOIlXwy5vs6J97df09UOXe38VPo5qK4uBbr/tdloj
FR2PVvcdNMLddzVlzTGZtzU2SQytuakqhBRRRQBLbt/DViqVWY5Ny1EjWLIdSuJ7XTbqe3h+1XEU
TvFb9PMYDIX8TWh8K/hH4f8AEHw3+3+JrVfEWpeKI4b3VJLpSm0r8yWyqCDGkR4x68moaj/Z51T7
B4m8eeFLf/SNLsbtNRt5o+Y7aScZntSegYOPMx6NX6t4dVaKx9SjUgnKUdHba269GfjnifRrvLaV
elUajGWqT3vs/VG1/wAMu/C7zo5V8JxqyMHCrdz7cg55G/Br1Wiiv6KjCMPhVj+YalarWt7STdu7
uFFFZniTxFpng/Qb7WdXulsdNs4/NnuGydo+gyaptJXZkk5Oy3KPxC8SJ4N+H/ibXH+7YabcXG3+
8RGcD8TxXuv7Pvg+T4ffA3wJ4en/AOPnT9GtYpv+unlgv/48Wr5vl8I+L/2hrex0O38G6p4Z8FXd
3bzanrniLZayT2kcglMUNrkyEybVGXAAFfaNfIZliIVppU3dI/QclwlTDUpOqrOT/L+mFFFFeOfR
hRRRQAUUUUAFFFFABRRRQAUUUUAFFFFAHF/GD4oaV8Gfh5rPi7WDutbCLckCffuZj8scKf7TsVUf
Wvyj1DWNV8Va9q3iTX5vtGv6zcm7vX/hVjwsS/7Ma7VWvYP2vPjRc/GD4qXehWsm3wh4QvWt4Iu1
5qCfLLO3tHlkT/gTV45zXiY6tzP2cem59JluH5V7aW72Kl9p9vqUapcR7lRt6fMQVPqCMGqreGdM
lbdPb/bH/v3UjTH82JrV5o5rzFKUVZM9l04y1aKmkrdeELxdQ8Mzf2bex/8ALHcfs1yP+ecidMH1
6ivTfDfjKw+JvxO8O38EPlvp+jXbXFnNy9pctNGmD78cHuK895rf+Ddxbab8UtQSf93PqWlhLdtv
+saNizjPqF21zYybeGq31dmeRnNarRyutRp/BK1189/8+/qe80c1neItaTw7oOoaoY2uPssRlEMa
5MjfwqAPU8V5HY+JPGmnaOuk6j/aH/CQLqlhcRSX3yebbzNiWItHuGxZAw9dm2viMPhJV4uSaVu/
9dNLn5DTouor3se/wara3OjyaJrek23iDQnk84Wd1lDFJ/z0ikXDI30o0e48PeC2kn8I+F49D1CS
MxHU7i7ku7qNW4IjZ8BMjuBmvBtU8ReMb+31TRLX7dHrlzrdxh9N+f7JaxRRtiNpNg2mRlHP+1Wh
pOra/wCPPFmnyo19p9kul2st5a/bZLQQ3HnyJOMBDvPydDjivTjDFUaVvapRX3pfmk9bWa2Pdo5l
meGwksFSxMo0XvFN2+7sz1C4/hqGvK9P17VZdU03dqWqSeKn1l4tQ0WRT9lis9z8hdu1VEfllZAe
TXpmoLcy2NwlnMtvdtGVimkXesbdjjvivMrYd0HGLe/9fd5ngypuDs2Y82pav4j8RN4X8IQwTatG
ofUNQusm00uNuhfH35W/hiH48V6R4J+DOleE9Wj1u/vLvxN4lRSi6pqWP3APUQRLhIQfbn3rxvw3
fX/wAm0Hd4qa88N6hq4i1ZNUtok5mBLXXnKAwIIX7xPHFfQmg/EDwv4qumt9E8SaXq1wi7jDZ3sc
j49cA5r5HiKpjqK9nh/4DWrjfXvzOyt/hva1tz9c4ZwuXexVan71Tq338vI6CiiivzY/QAooooAK
KKKAHQzGNty1qQzLKuRWTUkfmRMrLSA16gZdtOhmE67qk20mrgQUU9oW/u0yucq9wooopAFFFFAB
RRRQAVU1aaS10m+ni/1scEjx/UKSKtKwZdytuX+9XnHxi+Jdj4X8IX9pp95a3vibUI2sNN06GZXk
kmkG0EqMkKgO5j6LXdg8NUxVeFKmrttf0+y8zGtNQi2zxX4c+D9C1f4a6HLf6PZahLfWiXV1NdQL
JJNK/wAzszHkkk1t6b8M/D2l3i3S2LXUka7LZL6RrhLRe6QrISIwfatjw3oqeHPDul6TE3mJY20d
uH/vbBjP41qLHX6jWxdapVqezm+Vt9dLN/18tD6+hgaMaVLnprmil0W9htvax267Yo1hT+7GoH8q
n5o5qC6uhF8q/frnSPQC4uBbr/tf3azWYs25vvUMxZtzfepKYgooooAKKKKACkaYW6tK7bY0Usze
w5NLWd4gsZdS8P6pZ2/yz3NpNDHu/vtGQP1NVGKlJJ7Eybim1uTeAfh/qnxf0G38R61r19oeg6gv
m2WiaOwgmktj92S4uOXy452pjAr2zwr4T0fwRosOkaDp8em6dFlhDD/ET1ZiclmPcnmvL/g/8UND
bR9B8JXrS+HfE1jZQ2n9l6kvlmcpGFJgf7koOP4TmvXo7r+F6/r7J8Fl+Dw0f7PjHla3Wt/V9T+J
s9x+aY3Fz/tKUrpv3ZaW9FsizRSbt3Slr6A+YCqmqaXZ65ptxp2o2sd9YXMflT21wu+ORT2IPWrd
VNUtZb/Tbq1gvJNPnmieKO8hUF4SRjcoPGR2zSe2o47jv2RoZNF8cfFTw5p17fS+E9Gm02Cxsbq7
e5js53heS4jiLklV+aL5M4FfT1fKn7KuryfCTX1+D+qQ2csFxby6roevW1v5MmqbSPtK3Qyd1yu5
WL/xr/u19V1+f14yjVkpK2ux+tYWUZUIOMuZW37hRRRWB1BRRRQAUUUUAFFFFABRRRQAUUUUAFFF
YXjXxhpnw/8ACOseJNZn+z6VpdtJd3Ev+wozx7noKAPzD/aI8CW3wz+P3jDQLC6+1afcsmuxL/Hb
G6d2eE/RgzL7NXC81Z1vxTqXxA8U634w1pfL1XX7o3ksP3vIjxthhH+5GFFVua+XxEoyqycdj7XC
xlCjGMtw5o5o5o5rnOsOa0/hvbvqXxY0fyl3Lp9tcXVw3/PMOvlpn/eJrM5rqfgPdT/8Jt4ogtfL
k054oWuizAOtynACjqRsPzelcuLk4YapJdn+On6ngZ7UdPATt10PVvEmtT6S2jwWqr9q1LUIbJWk
6KGyzn/vhGx71wMPxuN1qXiy3t/snkWdld3GktuOZDb8Seb/ALx5XH8FdZ4+vraJdHsms577Uri7
86yht5FjKtCN7SM7/KqheD/vVi/29pWqWOh6PZ+Df7QuPInlg0nzIBHaQp+6c+ZuKYbdtGOu6vlc
PTp+zUp0+a/mlbr19LfeflVOMeW8o3K9x8Yp7WHVp7rT57O3s9Ct76OO8j8t5bmWQooXk/ITtxVN
fi5q+paH4d+xLbTapc311p+ofY7aS7HmQx790SB1JVhtIyelaV5448JsvhnUX0fzmv2RFkaAb9PW
GXyw0voscz7eO9WG8WaGvxIuNObQ1XVLeX97qEjRJNkQ/wCuEZIdk2fL5gro5KcVf2Duk39ys/x1
NuWK/wCXZT1jx94ht7XxNPFJpscHhm2hlu7e8gkSS7Z4vNbHz/uRg7V+/wA13VvN59vDLtZfMjD7
W6rkZwa4GbxJofiO40vV9S8EtJ9sgkm0e+uvJd7ny0MoUjkoWUbk3Vva14+treTw+mnafqGuXviG
PzdMtrNQPP8Al34LuQq8HNc1aldRjGnZ632totdb+Teu23QzdKVSUYU4avt3OiZQy7W+ZW6q1Y/g
Xw/Z698dreWCzgjt/Cmmm4keGMJ/pdz8iKSMdIg5x/tVrab8HfGuqWv2/VvGS+H9Rk+YaVptlFdW
sC/3WeTDO3qwIFd98Nfh7F8O9Hurf7c2ralf3b3t9qU0YjeeVuPujICqoUKK+OzDOMJRwtWnQqqU
5Ll0v13d7JPS60vv2P0DI+HcXh8XDEYpJRWu99eh11FFFfmB+qhRRRQAUUUUAeI+NG8cN8WI/E2m
6PqE3h/w7NBZCBZ9n22F/wDj8kW3xmb78ew9vIauPvvD/iiDUvGi2Gm+Irye80/WVa4uI54Z4mYE
24Egcw3IY7RFsUOgrpvFXxa8ZWWpRnw/YrrE9zrOs6fBo+1F+S0gG0ljhvvhpSAcn5RUd58ZrjS9
F1K4TxdbX0LeCf7W0y/uIIoDc3/mSq21PVSI18rnH1r9Nw8cbSpU+SlB6KKs3eybXvb/AGuZu1r6
2uos+cnKjKUm5P8ArsM1a1+JFheeIIoo59S1HVdD0zTLK5sYJLeCAvJKJ3YszhXSP70nrtpdN0n4
jNH4N0u3h1Kx1bwlfag0UtxOZ7a/thEj2sVxPwJQ6loC3Z1zXM+OPjp438P3nizTre6jW6ZU/suR
rRT9kNvax3F7v45yj8Z6V20fxuvovi5Z225v+EPSaHRLiZbJvL+3vHu837TjYAJCsHl56tWsqOYU
6Sn7Gm04uStfW0FHa1tVJxSt8SlrprF6EpNc8tHb8X/XpYj8MfDm916z+Ed5rmi6xHdSS3n9uRXF
zODDEEneBZ9rAcOUwe9enfB2x1Sw8E7NXjuYbz+0tQbbeZ8zy2vJjF15xsK49q8Rh+PHiq10fxA8
/iK2vtRXTTf2j2cVrNafLeRxkrtxJD8sm3yrhc57/LXv/gLxBd61J4os75vOl0jW7jT47jbjzIgE
kTOOMqsm0/7teNndLGfV39YS5ea6s27at6X/AOviX/bqXQ6MHKl7T3W7/wBf5HTUU5kzTa/PZR5T
6AKKKKkDP16+u9L0PULyw09tVvYIHlgsI2CGdlGQgJ4GTXz1H8QvGvxQsbmxfXtL8O2qt5WoWuiw
TDUYPWFnlI8o9iwTPpX0TqmoR6Tpd7fS/NFawSXDr7Ku4/yr50+H/wBr1nTZvFeqN52s+JdmpXW3
7kSlMRQr/sxptFfaZDCmqNWtOmm4uPK3rq9bWemybvunZbbXhsOsTiY05axs2+np970K8fwf8GRK
qLoMGxf4PMlw3uRuwT7mtrRfCOheHJN+laLp+ny7dvmW9siPj69a1+alVa+kliMRVXLOpJrzbPrq
eFw9F81OnFPyS/yBY6fzRzVS6vNvyJ97u1JKx0Drq68r5V+/WdRRTEFFFFABRRRQAUUUUAFFFUta
1i08P6TealeyeTZ2cRmlf2H9aqMXJqMd2TKSinKWyG654d07xVp7adqlqt5av/C3WM/3lPVWHYiu
y+Aeuah4j+Euh3mpXDX10nn232qT788cUzxpI3qSqrk1x+g/DHxb4802O98Qaw3g/TbxN6aPpMQN
75TdBLcPkRsR1CLx617FoOh2HhfQ7HSNLt1tdOsYhBBCv8KrX9F8F5Fj8njUqYx2U0rRvez11fRP
0P5i494iy3OnSpYJc0oN3laya2su5pKxX7tXo5PNXdWfV6GPbHX6gmfj0iWiiirJOQ8SeB9QvfGW
j+LtA8SXPhvxLpVtNaW832aO7t2ikxvDQycZOPvKQcV3/wAGPi541vPilceAvG0+j6rJJozaxYat
pdo9qZAkyxSRyRs7jI3oQVNZ9Zvwdh/tT9rDVpv4NF8GxQf8Curxm/lbV4OZ0KcaTq294+qyTFVp
Vo4fm9yz0PqeiiivlT7sKKKKACiiigAooooAKKKKACiiigArzz49fCv/AIXV8I/EXg0Xx02XUoV8
m627gkqSLJHuHddyLkeleh0UAfjS0d3Z32pWF+sa3+m3s+n3P2eTzIWlikKOUbjK5HFP5qz4i8O3
Pg3xx4w8OXv/AB+6Vrd3E7N/y0DymVJP+Bo6mq3NfKVYqNSUVsfcYeTnSjJ9UHNHNHNHNZHQHNUL
rR7a4uFuFX7Peo26O+t/3c8ZHQhxzXqVn+zv8RdQs4518NtE0y5itrq5gguXH+zA7iT9K4PUtLvN
H1C4sNQtZrG9gbZNbXEZSRD6EHmrtKO+hk+SquV2f4mpa/ERLq3t7Xxl/aX9o6fIX07xBosGZJAy
7WWRMEZI4PGw1c8K6p4Ik1DTdN0268ReF9UaSdbfUrhVgNyZjueMnBj+YjKjaPauY5rM8QWcl/ot
1BB807KGi/3lOR/KuF4WnL3U3FPs9Pu/TY+YxGQUGpOlJx7Loe5SfBfwpcW7QXFnJcJ9iFjF505J
gXJYsp/vM7MxJ71cb4a2E+pWt1dahqV8ltOl0trdTh4/OVdnmfd3DPUqDsz2rzv/AIXh4rW8W8l0
PT200f6zT4ZGa629yJOELe2MV654Z8VaX4y0ldS0i6W6tm+VuzxN3V16qw9DXzGJhjsPFSqyuvW9
vLyPgcVhcbg0niE0mYNv8NbbS4Y/sV9ezNYQTRaRbahPvtrAupXKgAMcA4GScCm+KPB72vw9s7XS
JPL1Tw7FDd6Xc91uLdcj/vsBgR/tV2vNc1401a9WO18P6HGt14o1zfa6fC3SMY/eXEnokanJ/KuK
NerOa55aLV32st7+Vrt/M58PKvUrQjS1ldW9T2TwP4k/4TLwXofiDyVt/wC1LKG78mNt4j3rnAPH
StyuCm8UeCfgT4V0Dw5q3iS0sfsFnHawxzNmeTYmN/lpluevSoNL/aE+Gus3EcEHjLTVndtqpdbo
NxP/AF0Ar8hqZfiKznWwtGbpXfK+WVrX01sf0VGvCKUaklzep6JRRRXjnWFFFFABRRRQBn2Ph+w0
28vLq3t1We8n+1St1/elQhZf7pYKucdakk0XTpfJ36baSeTJ5sW62U+Wx5LLxwferlFae0m3dydy
OVbWK8mn2kjMXtYJGfO5mjB3ZGDn6jg077Hb+T5H2eDyN2/y/LGzOc5x0znmpqKnmfcdkVY9JsIp
Lh0sbRXuWzOywr+9P+3x8341c8N6bZaNbzW9nH5fnTyXUrM2TJLI252JPck02iq9pO3K3oxcqvex
t1CyZqG1vN/yP96rlZNJlleipWjqKudrlKuUtY09dW0m+sWbat1BJblv7u9Sv9a+SNb8I674dTS/
CK+KH1bxbpkVv9ms9DTyLHT4kxie+d8tIXUcRf8A7VfRXxe8fz+A/DsC6ZCl34j1ef7DpVtJ9zzS
MmR/9hFG5q838K+F4vC9g0XnSX1/cubi+1Cb/W3c7fekb+g7Cv0Hh1V8LQlXk/dk9E0tWtL3eqit
U7WcnpeyYqOFljK3LGTjFbtO3ml+F/JG2q0vNHNULq83fIn3e7V6iVj7oddXn/LNPxaqVFcR4q8c
ajpPiqPRrCzgmDWQuzJJBcTHmQpjEKnHTqa6aFCeIlyQ3OavXhh4889tjt6K4j/hZUC/EhfDJWDy
Nvkm588b/tfl+Z5ez+7s7+vFU9B8fa5rlxeWbafp+n6ilsbqK2vPOQ4VsHnbiUY/5aRnFdP9n1+X
masrJ/J7M5v7Qoc3Knd3a07rdHodFeYL8Tte/s/w3O2m6fv1u0kvVWFbqfZGoQgFY1LZ+frjFO1D
4qanYeJG0pdPtLiVZbSFbf8Afiadpow7bCV2LtBY4cg/LW39l4nZJPfr2dvzMXmmGSu2+nTurr8D
02ivPNH+Kx1LXrfSJbFbe6k1aayX5jia2TzcTJ77otrDtXodcOIw1XCyUaqs3qd2HxNLFRcqTulo
FFFFcx0hXHfFTym8O6fb3Eix2t1rOnwzNI2E8s3CFsk8YwK7GoLyxttSt2t7y3jurd/vQzKHRvqD
xXdgcQsLiqeIkrqDTt3szhx2HeLwtTDxdudNX7XPTrf4ieFNW1T7FZeJtGur12+W2hv4ndvoAea3
q+Wfih4X0pvCMenQaXp9n/aF9a6f9pW0jzaCaUIZVxj5lzxX1RZ6f9nhht9zMkMYiDydW2jHPvxX
9R8O568/oTxCpcii7b3v+CP5F4o4djw3iKeH9tzuSvta34smtY/42/CrdFFfXHwz1CiiimIK5TxN
8O7PXtaj16y1TVvDPiaGD7PDrWh3bQTKoO4I68xzKCfuupFdXRUTpxqR5Zq6NadWdGSnTdmctr3x
9+MHwo8J3mua4vg7xjo+jxeddPCtzp19cxg9QPnjV/bGK+t7Wb7Vawy7fL8xA+xuoyOlfFHji1j1
74neC/Dni64ksfhlqtzGk8lnHk3eoiUNb2d0+f3UEhC8qPnPyErX29XxWOp06Nbkpqx+k5XWrYjD
qpWkm32/rcKKKK889cKKKKACiiigAooooAKKKKACiiigD84v27PCn/CNftE2+sIu238T6NHIW7Nc
2z+W3/kN4q8J5r7e/wCCjHhT7Z8MPDPipF3SeH9bj81v7tvcjyX/APHzFXxDzXz+Ojy1b9z6rLan
NR5ewc16Z8Ao0s9Z8Ua+kK3OqeHfD91qumxyKHH2lSiCXaeuwOzV5jWz4Q8W6j4H8RWetaVIsd3b
Z+WRd8cqsMPG691YHBFcEXZ3PXjJRkm1dJrTuu3z2K19dT6pey315PJe3kp3yXU7b5HY9yx5r0bx
zdS+LPgh4T8Raq/m65Z6rcaJHeScy3dosSyruPVvLY7QaqyeI/hRqJ+23PhTxNpl23LaZpepw/Ys
/wCyzoXRfbnFc7488fTeNptPgisYdG0HS4mh03R7Vi0dsrHLEseXdzyzHrWFGm6bk273P0TiTiHA
5thKVDDU2pJp3aS5VZqy16+Wmlzl+aOabTua2PzoOaqaWrW/jzSfsWtR+FbqbfLdao0gRGhTqrK2
EctnA3Vb5qCa1gutvnwxzbenmKD/ADo6OPdWOPF0PrNGVG9r+Vz6I0XxdoniOS4i0nWLHVJbf/Wp
azq5X64q/wDs2W9tql54o17Vty+OvtP2K/s5l/5BtsPmt4Yj3Rx+88wffP8Au18yfYzb3lvfWEza
XqVr/qLy1wHj9QR0ZT3BrpvB/wAWPGngnxdrmvpHpOrXerWMNpIsnmW8cRizskCjdk/M2a+KzbIq
uIwVWjhJ6yS3dm9V7re1mtXtsulz53K8rnlOOVVrnhbfqn6E3xgtY4vj14+k2r5rT2mXXrzax8Vy
N1ax3kMlvcKs0Uq7GVueDTrG3liWSW6uGvNRuZDcXd1J9+eZuWY1YZa+swtJ4bD0qF78kYxv35Ul
f52Pqoq6d1u2/vdz6q/Zv8QXHiP4K+G57qRprq2jk0+WRurGCQxgn/gKrXplfEvwr+Onin4feGZt
F0vQ9Lms4766mFxqUkoeTfJngJ0Ar6E+C/xyT4oXl5pF/pf9j+IbOIXBt45POhnhzt8yNsA8Hgg1
+IcQ8OY7C16+MjTXsuZvRrRN6XW9j0sJioSpwpveyR6tRRRXwR6oUUUUAFFFFABRRRQAUUUUAFXr
W8/gf8DVGigDbqORR1+7t61Us7r+B/wavni/1XUPjXNqVzqOpTR+ClvJbex0ez/cpexRts86dx8z
hyGwnAxXsZdlrzByblywja7tffZJdW7PqlpqxKM6k1TpK8n93zZe8V+JbH4hfFfS7rQ5P7Q0jw5Z
3cE+oR/NA91MUHlwt0YoqNuI47Vtc1Fb29vptrHBbwx2trCu2OONdiRgdgBVG6uvN+VfuV9vaEKc
KNJWjBWV9+935tts+rwOF+qUnBu7bu3/AJeSSQ66vPN+VPu1WooqT0DnNW8daXod9Jb3TNGsc8Fv
LcceXE0odl3EkdFXJrn9U1Lw74mm02/Oh6tqGo38TpZR2rNBNLaocmXiVAIstxu5O6tLUPh7BrOs
X0l7tk02e+tNTELKH3SxR+WY3B42kBTTbf4brp32N9N1q7sbiwacWcnlxyeVBKQTb4b7yqR8vcV7
tKWDoxTjNqXztt5a76PyPCqxxlWTUoJw+V9/PTbbzMeHXvCF01nZ2Wg3N9Lct/afyqqSRyiYqd7S
OrbxIvIzU2h33hLRtWzp2j3dvazTvpEeq7S1oshbBhjyxKKXGOFCZrW0X4Y6Po2oW94y/wBoSwwe
UPt0ayfvDMZmmzjhyzdqIfhrH9ojT+1LttFjvv7Sj0plXYs27f8Afxv2hzu21rLEYX3oxqSt5t6/
8HtsjOOHxS5ZSpxv5Jaf8De+7OVbxR4Iv9H0959F1K1s7DTZ59OZWKH7NHjzApjl3f3eGrUXUPCl
1dXWmy6LfLa3GoQ2Ml/MpMLXUQHlDfvLhh8uGq1D8D9KtdLaztbue1a40+TTbyaGOPN2rHId+Pvq
ehrUt/hnDFqjTy6tczacdS/tb+zfLjCeeMbcvjeQCM4zV1MVgteSpLru33un63+V9Xa9jOnhcbop
04dOi7W+62m1+i7mfotx4V1S48K3FvprRy3S3ep6dNMuPK/57ljnjdv6dK0NH+IWka5oq6tB562b
XyWLNJHgxs5ARmH9xtyYP+1VGP4QxpZ/ZP7evmtYbKexsk8qMG2imIMnzAZY4G0E9KddfCe0tY7i
DSJp7ezv5LNbu3uJ2kCrbyBgylstu2qqY6YrmqPA1HaVRvtvouZt79bP70+50U1jqauqaWmu2r5V
bbzX3NdrHdfZhTvJSpG+Zt1FfO3Z9Jyoj8tP7tHlp/dqSijULHD/ABi8u38CyOzeSgvrFnuG+7AB
dRkyk9goGSa+oluIrxVuLeZbi3m+eKaNspIp5BBHBBr558XeJI/Dml7/ALK2pXt5ILSy0uPl724f
hYgPfv6CvUvg34DuPhv8OdL0G8uFmvI/MmmWH/UxNIxcxQ+iJnC1+/8AhtOr9WrU3T9y9+bu7bW8
u5/N3irTovE4eoqnv2a5ba2ve9/M7WvJPGXxI8QaD4+m8HW7W39pa5JYN4cmaDIWJm23u8fxeUEa
T/gS163WZrk2maTaza9qMMf/ABKraa4+1NGDJFGFzJsPUZA7da/YasXJe67H4dRlGMvejf8Az6Hk
Ol/FrxBdf2HrcmpabJa6t4gl0T/hF1tgLq0VZJU3eZu3mVPL8xwVxiptS+J3iG6/Z303xvp2taba
65Hp8N7eQ/ZI50lLsExt3ZixnNV9S+NHhPwzqGtapf8AhfT9P8Xw2Wn3Cp+7+1Xv2tQTH5oTPyA4
bPWrkPijw7pc19d2vw70u38Hyav/AMI7daxCsCSSyicQ7mtgnzQifjls98V53NpZVPz37nrumtG6
VtV21W9vPdebK+rfGq/8K/FbTfDN7qVtqGkWckGm6xf/AGIwlru4yY2BXMcSx/uFcE/8t69vrmPC
d5pnjLwvcSvpNtbi5u54tS0+SNXH2qKUxyb+MOdyfeI/u109d9GMkm3K6Z5eIlGTSUbNb+fn/XSx
z3jrwbb+PPDcmkXN5c6f+/guorqz2+dFLDKJI2XcCOGVeorV8K/tJeIPhjHcab8UtN1DW7GBt9v4
08P6Z5sDwf8AT3bxZeF07lVKEc/LVylViv3a58VgqeK1lozswOZVsDpHWPY+gPDniTS/GGh2WsaJ
f2+qaVeRia3vLWQPHMp7gitSvjTTrHxD8FfFA8QfDmz/ALQ0q+nZtb8F/aVgtZyw/wCPu2L/ACwT
Btu4DiQe9d3/AMNPeOv+iMXn/hSWVfLVcFXpyceW/ofdUMzwtaCnzpeTdmfSFFePfBn493PxO8Wa
/wCG9W8JXXhTWtItLe+aGa9huklhmaRVIaPocxtxXsNcUouLs9z04yjNKUXdMKKKKkoKKKKACiii
gAooooA8/wDj54fs/FXwS8d6Xf2/2q3n0W7/AHf+0sTMpHuGCkV+Tfh+8/tLQdNuvM85pLaNi6/x
HbzX7SV+f/7b37PenfDe6t/iP4VsY9P0W+uUtNf061XbFFK5xFeKo4XLfu3x13qf71cGMourC63R
6eAxCo1LS2ZzHwYk8EW/ga617xRY2F5ceGtQLNZXCpv1KG6EcajHVvKYO3tXoFr4T8I6L/wk2haV
Y6Trt5ocWmW0d7BBYXMt2z/aJZpB9pZY2wHiUnORtr50+G/hOLxv4+0PQ7iRoYbqfbNIv31iUF32
++1WxXe2vwp8L6z8NV1Kwtb7+3P7P/taS2uLny5IofP27kieEJNbiP8A5aJJvz2ryacny6I9ypCK
nrJ6/wBf5/edVpug6PP8M9a+2aTomm3UaanLNqUi2cy+cspMcUgV1lt5hhVjSDfEfRqk8H6roXiL
xF8MLfUdF8LrFqGk3t5qSw6baRbrpPtKxA5wo+6mFJwTtqG/+CngFfi5B4St+YYJ75LmVdYZ51WC
3kkG8G1VYvmRclS9ZXhn4T+A/Fseraj9oa10fQJ47jWZLHVPtqNYNayPujdoYzv86NV+7/FWlpJ7
L/hjK8Gm7vvt3udBZw+G9F/4Si88SWOn6Lti0uK1muNF0y4kiDzyrLILaFzGR93cQd4Hb7tbGm+G
fhxdeJ7bTdU03SNDmm8YTTWcsdzHPbfZYo7Z/s8jDgwzo0pXsG4rg/H3wJ0PwH4Z8RZkuZPEGk2k
N9uWUeT5c+ovBD8oHeBFbr1arXhv9nvQfFXgvTdSsrqeO/8AEOlpFots0ikSapGLhruNuPuYg+X/
AK60Lnu48quJ8nLzczS2/I5/4Z6f4PvPD/xAg8TeTbpPd2llY6hx5mnmSWcCdB1KKQm8D+CvQ9U8
PaTB4i1KPwfovhDVJE8RmHWE1IW5ig08RQbDF5jALCf35aROc1jH4A+G9U8WaSmj/wBqXWgh9ae/
dZlaaSCylEKiIkBQ0jnaM/3qs6f+zV4YsNU1L/hIby6t9G0HVJINRuY5Vy1pPHEdOlTggbmlw/8A
utSjGaVrFSnTb5uZ/wBafoa0Nn8NV0m30vS7fSdS+1Qa29jbXVtDvvwlxKtsGvXPmQOE2snHzhaw
PBOqaFrn/CnYNW0nwuqapd3i6y/9m28LssLYi3njy8j1+/SW/wABvCeg6xJoXiP7X/bMEVhDdeZc
m3tGvLhpG8oTLDIFfyhFsV8AndzWfpvwT0G11fwr4d1fTdduNV8UXl5aC+t54wml+TcPAFZArLMy
bN0nzAY6VXv3vZCXs7P3n/SZyXxAs/C1v8N/As/hrzWeafUvtc18sSXrbZItnmCMngfNsrzzmun8
beE7Tw/Y+Gr+zk3Ratp5mk+bP76KeSCTB/usY9y/71cxzXFLc9Knbl0d/wDhys33qwbjxJbR6gtx
pl1qDanCpiE2jztCVB6gyKQMcVX1q6n1fUrrT932ezt9olC/fnyM/gtLGohjEaLtReir0r7rJeF3
mFJYjEytCWyW7Pu8h4TqZ1S+s158lJ7Ws5Stvbored79jt9P+PnxOXwva6JJr0VoIcp/aCxedfSI
TwGlfIyOmQM19M/sz65qviL4N6Pf6zfT6leyT3Si6umzJJGszquT34FfE+rXL2ml3U8Zw6Rsd393
3/Cv0J+H/hvT/B/gfQdG0tvMsLWyjSGRvvSAjd5h/wB4nNflXi1leUZFgcNhMBh1CdSbk5JatJWe
vrLZaHocQZXgsoq0MLhE7qLcm223eyj5bp3skdBRRRX8xHzYUUUUAFFFFABRRRQAUUUUAZ/iCzuN
S8P6pZ2c32e8uLSaKGb/AJ5yNGQp/AmvAfg7qUf/AArPwyqx+XElikWz+6yfK3/jwauq1b43eJf+
Eq8QaXoPhPT7qDRbv7DLNqGqGB5JNobcEWJvlIbjmuX8B+H5/C/g/TdLupFkureM+c8f3NzMWOPb
LV+iZbhK2DwlSFeycnGSV03a0t7NtaOO535WpSxHtVF8vK1e2m62+5nTXF0bhv8AYqCiiuk+rCii
pVtz/FQNK5FT1hNWFjC06o5i1EjWELUlFFQaBRRRQAUUUUAFFFFABRRXK+PNQ1C4s18NeH4Z7rxR
rcUkNlHCv+qXgSTueAqxhs5rrwmFq42vDD0VeUnZf15HHjMXSwOHnia8rRirs6T4H6GPGniS++Id
4vmWUDSaZ4eRuixqdtxdj3kYbQf7i/7Ve41meG/D9n4S8O6XoenLtstNto7WFfZBjP49a06/sjLc
DSy3CU8JRWkV+PU/hjN8yrZvjamNrO7m/uXRfJBVLWtJt/EGi6hpN581rf20lrNt67XUqf0NXaK9
LfRnkptO6OIt/hTpdx4f1Cw1aSS+uNWtLG11S4hkMYn+yqFjZR/B05qRvhH4cbXm1JlvvKbUP7Wb
Svtsn9nteZz5/kfd3bufTPOM12dFZexh2NvrFX+b+v6sYXgvwz/wiWg/YnuPtl1Lcz3t1cbcCSaa
UyOQOcDLYFbtFFaRioqyMpScm5PcKKKKokKKKKAOQsfGFj8Gvj3aeL9ek+x+E9f0ddDvdUb/AFNh
dRzGS3eY/wAKOHkXceAdua+vre4ju4UlidZYpFDqyNkEHoQa+a5oYrq3kgnjW4gkUpJDModJFPUE
Hgg1ynwb+L1h+zzN4m8Ca/Ya/N4cs7tLvw3Np+k3V8sVnMm5rXdGrYEUm8KD2bFfK5lhHGXtodT7
nJcwjOH1aenKtH5H2LRXgrftneAEVmNj4vwvJ/4pXUP/AI1XsHhHxXpfjrwvpfiHRLr7bpGp26Xd
rcbSPMjcZBwcEfjXhuLjuj6qMoy+F3NqiiipKCiiigAooooAK5b4neB7P4mfD3xD4Wv13WurWM1o
27+Esvyt9VbaR9K6migD8a/h/wCJNS8PyaLrMMnk6zpsobc3Tzom2tkehK8ityTxxr/9jyaMmsX1
vobyGUaVHcyfZY8tuwEz0B7VV8aaP/wjXxM8faN91bDxJfog/wBl5jIv/jr1nc18pUThUlFPS59v
RaqU4ze9jpb74oeMdU8v7b4q1m68vc0fnXsj7dylGxk91Zh9GrBtdSvLG1vLW3up7e1vI1iuYY2I
SdQchXA6jPrUHNHNZ3b3N1FLZGjdeJtYvluluNUvrhbmOOGfzJ2Pmxx/6tWz1CfwjtRZ+JtYsV09
bXVr63XT5Xms1hmYfZpH+80ePuk9yKzuaOaWocq7F9vEmrtpMmltql22mvndZ+efJbMnmHK9OXG7
606TxRrNxpv9nPq19JYGOGE2rTt5flxEmJdvTCEtt9KzuaOaNQ5Ua/8AwtbxB4Z1C81f/hLtS0+/
v8C4vPtsgknx03HOWx2qHw/8SNbXRb610bxJqUOm3jP9rt7e7kRJHP3t65HJ7+tc54ethrXiZtYi
jX7HaRNaLM3Pntnkr7L61t6l4S0vVLk3Usc0N0/35rWZo2bHrjrX6Rl/BuKzDARxcKnLOW0WtLd7
r/I/Hs28RMDlOazwFSlzwja8ou75u1nbb1+RH4i8cR6i2l2t/eWlr/ZtnHY21tuCbIlJPQnqzMzE
+rVgtr326T7LoqrqV13df9RF7u/T8BXSWfh7TtNtfs8VjEUZtzNKvmu59WZsk1bjjSNPLjVYox/A
q4Fe9heAIxnGWLr3XVJfhdv9D5XHeK0pU5wwOG5X0lJ3+dkt/K557q+i6not6dVu3W/t5EEVwbWE
r5W3o2Mkkc802GRLiNZImWSNuhXmvRuaw7rwXod7I7nT4opX6vDmM59flxX3lPK3goqlg7cnZvb0
dnf0sfZcC+PWK4fwjwOc4f28E24yi1GSu9brZ/gcpNGLiGSJvuupU/jXvn7OXxt8S3XizQ/BGtva
ahp0lg1vZTQw+XNAbeLI3nJ3hlXn3rwjU9FvvDckjbZ9S0v7yTL880Ps4HJHvUNrdF5LXUNOvnt7
q2k862vrVsSQyDuD/Svg+LOG8LxRgKmErwSrxi+Ry+y3bVW3Wm6P61wub5J4jZYsdk1VOtFaRbtK
OqbjKN7a2sm00r3ufpHRXyrpP7YmtWOh2ltqPhZdU1qJtt1eQ3It7aeIfxKMEiU916VXuP2zPEEW
qtf/APCL2K+Gk5NjJK327yh1bePk3f7OPxr+Mv8AiGvFPNOP1R+7fW6s7dtdb9O58n9SxvvN4efu
pt+69Lb67O3k3fofWVFV9PvoNU0+1vbdvMt7qJLiJv7yuNw/Q1Yr8yknF2e5x3vqgooopDCiiigA
oX73zfdory748eLrvTdDs/CujTeTr/iVntkmXraWoH+k3H/AVOF92rsweFnja8aEN317Ldt+SWpn
OXKtFd/qeafDO8n17S9S8TXnzX/iDUJ72Zl+5gN5UYX/AGQiLiuvqDSdFg0XTbPTrKPybO1iEMKf
3VUYFXlhFfpGIqxqVXKCsui7Lovkj7XB4d4ehCk90l9/V/eQqpapFt/71WKK5HI7+UaqhKdRRUlB
RRRQAUUUUAFFFFABRRRQAUUUUAFc/wCKNLvvO03X9EuoLHxBokhuLaa6/wBQ6sMSQS/7Ei9fTrXl
fx0+K+oaPrlnofhzUms7i2/fX9xDgspP3Iecj3NePeIfF2v+MPl1rWLvUov+eDYSH/vhMA/jX1GX
4OvhalLGRqcklqtLv7tFr67FRyPE8Q4adGFFSpSvFuUkou2+15aPS6W6eqPsXTf20vAE1ju1RdS0
3Uo2KT2dvbfa0Vh12Sx/I6+hrW0f9rr4X6tcLE+uXOls38epWUsKf99YIH418F/7P8NP5r9Xjxti
4tXpRa+Z8vL6P+VSpu2Nmpvryqy+W9vmfqfY31vqlnDeWdxHeWdwu+K4t2DpID3BHBqevzV+HvxY
8V/CWaWTwzqn2a1k+abTLpfOtHPrs42n3XFfoH8M/Flx46+Hvh3xHdWq2Nxqlkl1JbxtvSMt6H0r
9FyfOsPnEW6Sakt0/wDPqfzHxpwJmfBOIhTxrUqdS/JKL3ta+m6eq3+TZ09FIzBfvNt3NtG71Pal
r6E/NwooopgFFFFABRRRQAUu5v71N+9XHaK3ij45a5d6P4Auo9H8OWExt9U8bTRCYeaPvW9gh+WS
Rf4pT8i/7Rrmr4iGHjzTZ14XCVcZPkpL/JG34u8Sad4Z0G8uNX1a00m3aCTEl9crCG+U9NxGa9N/
ZFVl/Zh+GCurK39g2vytx/yzo8D/ALLPw68FT/b30JfEuvt/rNc8St/aF659d8uQn0QKK9dVQqqq
rtC9BXyWMxn1tx0skfoOW5f9QjL3ruVvw/4cdRRRXmnshRRRQAUUUUAFFFFAH5tftu+AZPBH7QMm
tLHs0vxjaJcxt2+2W6iOVfqY/Kb/AL6rxHmv0y/am+DC/Gz4QappVsqr4gsf+Jlo0/8Azzu4wSo+
jjch9nr8wtLvhqmm294q+X50YbY38J7j8DXg46nyz511Ppstrc1N03ui3zRzRzRzXmntBzRzRzRz
QAc1U1C1N9Y3FuszW/mRlPMj6rmrfNHNHmhNXVmN8H6gWtZNJnhjt7rTVRNsPCSRkfK6j37+9dFz
XFaRexw+PZEjb7R9otPKk8vnyCh3Dd/vZrtea/qPhfHVMwyulVqu8lo/l/wD+I+Ncsp5TnlahRVo
O0lrfff8b76hzTadzRzX1R8MM2im+WKl5o5pcqC7IPLP8Ncl4s8NeSkmrabDtvIzm4t4/u3Kd+P7
wHQ12nNM21yYjCwxMOSW/R9U+6/r8D6HI8+x3DuPpZll9RwqQaej38n3T2aPMbe4juoVlhbzIn6G
pK2PEXhW4ttS/tHR7fz1m/4+rRWCEt2dc8Z9awma8t9SFndWP2aRofOG6UFsZxyBnGa+alKdGXs6
ys722dn2adv+GP8AUzgrxTyLi/DYdKqqeKqaOlq5cy3tp8Ol77dzr/CvxZ8c+BdLh03QvE0sOm2/
EFneW0dykK/3VLDcF9s17d8N/wBrzStUX7D45t18M3kcRP8AaS5NpdspwQqgFkJHODXzTtNG01+a
Z94a5BnsJfuVSqN35oKzu+62Z9ZjuDcHiEnhG6MvL3ov/t1uy8uW33aH2NN+1R8MIvu+ImuP+vew
uH/9kqr/AMNZfDh9Ut7NL7UGimdIjffYJEt4yxwN7NggepxXyLt/2qdJGs0TI6+ZGww0bfxD0r4m
PgjkyTviajdv7u/3HlvgWpyt/Wtf8HX/AMCf+fY/RzyX2s235F+Yv2x9a4TxB8cvh74X2jUPGGl7
2k2eXaS/anUjrkRbiAPU18K2d94g1WxbT9b1jVrqxhxBBazahKYPJAwq7Q20gDipoLWGz/1EUcPb
92gX+VfKZT4ITrL2mY4yy6KMdfnzbfc/U8XLeEcfj6Ua1eSop9Gm5dtU+S3lq7n3dovxo+HOvXFv
b2PjTRrq4uZBFDD9rAeRj0G04OTXmn7SGsaF4D8beG/FH9sW0eqhRpeoaR96aSxd9/nKoyymNuT6
ivli8svtaxlZGt5Y5UmSWHh1KHIwafBaxW8sko+aeRt0k0rF5JD6sx5Ne5gvBeOBzBVqeNbpJNO8
Vd36dkrdfuOpcEY/6yoe3ioKzU7O9+3Ld/jJb7M+stL1ay1yxjvdPvIL6zk+7cW7B0b8quV8reCb
qXw/4+8Pz2E0tmt5qEdvdxwthJ0fI+Zeh+tfVNfm3FHDk+GccsJKpzprmTtbTbXz0OirSq4avPDV
7c0barZp7PXVen4sKKKK+OJCiiigAooooAKKKKACiiigAooooAK5Lx98TtE+Hdsp1CRp72TmDT7f
5ppvfHYe5rnvip8arDwXDNp2kyQal4jb5PJ6paf7UuPT+71rzT4f/CaT4lWqa5q2vXg1DWNWOk23
2ex+1z3FwsQlYt86BI1VlwFyT2X5a+jy/KXWtUrrTourXfyX4vp3Kw9J4u8+bkpRdpTtfXtFL4pd
+kd5dn5nqN4dU1XUr7yfs/227kuvJ3b/AC95zjd3qHmvfrP9lVrjQ/Dd7L4mFnPrE2mwCKayTZHL
eTeWIgRMXLoA74ZEBCtg1Q8P/szt4z8dX3h3Qte+0xWdkbia/wDs8cyec0nkww/6PPMBvcjJJG0b
iRha+mnhcRUlrHVn6hgc5ybL8IsPSre5SVtVLpprpvft6LseIc0c17Z4c/Z+0rxBD4UH/CT3lje6
41+sltc6Sqi0ayhMlwC5uAOowuce+2rvhn9mWy8V2OqXtp4t8uysrtrX7Q1tbyRqqWouHmkaO6Ye
WoOD5fmEelQsHWlsvy8n+p3VOI8spc3PUatv7su7j2/mTXyPBua9q+F/7VGt/DDwDb+GINBttY+x
yP8AZLu8uynlxMdwj2qCTtJbHPSuf8D/AAN1bx18M/FXjG2laK30fPk232dnF15aeZcfOPlTy4vm
569BW5N+z7Zx+Jv+Eb/4Sdv7as/n1f8A4lknkWyLZvduYpAx84qkbAAhN56cc16WW4rHZa3VwunO
rfjp+p8nxZlXDfFUY4XN25ewk37t7r3Ve7Sfu2av0vpe6scH8R/ih4l+LGsw6j4ivc/Zv+PS0scw
wW3OcqM53f7ROa674TftBeIvBfj7TdR8SeItZ1vw8VNtfwXUzz+XGR8sqqe6HnjnFbvgH9m/TviI
tzc6V4ovP7OSW1iimn0lY5MTRSyO7o86/LGIW3GMyZHIFcxrfwK1XRfg/aePvtH2mzmuthhjt3VV
t2kkjiuPMOAQ8kTjb1GVP8VddPMs0o11i3Ny6vXRpf8ADngYzhTgnG5fLI6VGNOWkIvlfPGU9V70
ldt26vy0ufdPhnx54a8aNcJ4f17T9aa2w0y2M4k8sN93OPWt+vzn+C3xgufgj4mudUi0+PUtMvo0
h1C26TeWhyGib1Geh61+h+m6hb61pdnqNnJ51neRJcQyf3lcbh+hr9kyfNqWbUPaQ0kt12P4h404
NxvBmYvB4nWD1hPZTXdLW3puWaKKK98/PgooooA4nxJbap8T/Gdn8L/Dl1JYzXcH23xFrFv8r6bp
pONiHtPOdyp6Dc/8NfWfhTwtpXgfw5p2g6HYx6ZpGnxLBa2tuuEjjXoK8N/Y5tYbix+JuubPNutQ
8ZXsJvP4pYbdY4Y1z/dTDgf8Cr6Kr4XGV5Vqzv00P1LLsLDC4eMY7vV/MKKKK4T0wooooAKKKKAC
iiigAooooAN23mvxX8Ntu0eNl+68kzD6GV6/ZnWpGj0i+kRdziCRlVeudtfil4V16yt/DunwPMzX
UcX72GONndT3yACeK83HRcoJJdT2MslGNSTk7aHU80c1Bb3Ed1bxzxNuikXerexqfmvBPp076oOa
OaOaOaBhzWZqHiCw0u6jt7qbyWdd4Zl+TGccntWnzWNZ50XxYs9z/pltqn+iBpOtseoUdtrYr1cr
wlLHYyGGqz5FLS/n0/E8PO8dXyzAVcZQpe0cFe17addfTyYWm6LxRZ/2TcNuvG+0XscbAwyRKMeY
R652gYrueao2Gh6fpEk0llZwWjzf6wwrjNXua/pPh/KqmT4P6tVqc7u35Jdl2R/G3FWe0uIMweMo
0vZqyXS7fVtrd9L9kg5o5o5o5r6U+ODmjmjmjmgA5o5o5o5oAOa8yS4Ooapq+oSHMkt00A/65x/K
oFem815r4t0lPCl9a3VmLxdKfc06q3mJ5rH5UAPIzXg5s5U1TrNe5Fu/lfRP0V3c/onwLzzLMh4q
VTMF71SLhB6JRb3bbatoraXbvZIdRRRWR/quFFFFAwooooAKKKKALWkq0nirwvHH/rjrFtt/Bsn9
BX1jt3fdr5IgurjTdU0zVLNVkutPu0ukidtqvjggnnqDWn4w8Zax8QNTeS/8zTdPjjVIdNtbs+Wx
/ikYrgt7Zr8H404TzHiTOqP1dKNNQs5PZO7dv8j8yzXB4ytms/Y0m1NRs9eVWTvzSSdvubd1bfT6
k2tRtavkK3W7srOextdX1K10+f5pbGC7YRMf589+at6Xq2seH/8AkEa9qWmr/wA81n8yP/vmTIr4
6p4T5pGMnCvBtbbq6/Qx/sfNUm3Si7dFPV+l4pfe16H1ZJeW8UnlPcQRy/3GkAP5VNXx7e6ems31
1faqx1a/uWy9xdIu/gYA4AwMCul8G+Otd8AybLCT+0tJP3tKvJT+794nOSv06VljfCzM8PhFXoVF
Un1hs/k76/gZVMrzKjSVadJPuou8l8rWfybfZM+naK8P1f8AaEv7jTbiHTvDElnfvHtinu7uN44i
f4iBycVzFl8TfG1iykeJftvqt/ZRFG/752mvnsH4e8QYynKfseRrpJ2b9Nzlp4fGV7+xw83buuT7
udxv8tj6XprMFVmb5VX5izelfNl98U/G2pSZbXI9MX/nnptogH4mTca4vxX428S+IGn0nU9eu73T
Y9hMLbIhITz82wDI9jTxnAOaZZhvreOlGEb20d393/BNPqOYyqU6X1dp1HZc0o2vZy1s5NK0W9me
/al+0R4J07UGt/ttzconD3VnbNJAv/Au/wCFaOr/ABu8E6RbwynXoLzzH2BNP/fuvGckLyBXyZ/D
t/h/u0BR/drw/wCz8Fp7svvX/wAifV/6nYv3bYpefuPfrb39vW7PonXP2nNDtY/+JNpt9q0+7nzl
+zR7e5y2Tn04rn7f9qa//tS0WbwxHHZZ3T+Xcl5duf4eAMj3rxjmm1vDD4OCt7FP1bv+DX5HVLgu
EormxU7+Sgl93K3+LI1mefUr6fy5YUnnklCSfN95s9epPNe0/BLQfGl1aaf/AMIt4mutE/t3Wv7M
WC23n/VQ+dNc4HQxRurDHz/NxXjnNdLovxD13w/4dn0jT7xrO3kmebzIPllXzIvKlUMP4XTaG/3V
r1HiVUrOrNW9D16WR1MDlUctw0+e3WpaWnTTaydnbttbQ9nm8EeKPA2pau2t/ELU9Ft7W/s9Bsbm
2tZp5LvCC7tWaLcrIijynH3nBbheDSSeG/Eni/UvDfh3U/iRff8ACQa7Jpdy9mtjJ5MSXPMLmZCN
zos+7BAHzYDZryfTfjF430f/AI8/FGoQN5CW2VnORGm/Zg9QV3ttPUbuKhg+MHi/SdGsLCLxTf2u
nafLHcWyGbAiaM7k5/2GOVHQGtVXpPRJ27a/5nBLKswinUnOnzJfFaK2W+tN21V2rvpZxtr7zp/w
g8daj8UNFtrLx9fpf/YLrXheXFuWnsnupPJ3MkUki/6S7J8wc/K+T9015d4u1rx34Zt/D+u3PiPU
I76a/ujsV/Kks762IgkHHG7yynPo2K1/gv8ADX4yfHTR49H8JPe23hKDaDqWoTPa6egDFwqMAWlw
zltqAgFq+p9N/wCCfuq+MpNNf4nfEF9VitJJpntdDtPIa5lmffJJJPIzMWY7QSFXhVr2KeW1sRC8
IuHq/wBNz86xnGeW5NifZ4irDEculqcFt7z+Kyj7zauk3a3VtnwTZ/EfX9Bj09bfxBcafFp7StbI
s2wQmX/WYHT5u9T/APC6vE8lvpEK+ML9otJdZbAR3R/cOq7VIx3C/KM9Bx0r9cfBv7LXwl8BQhNJ
8AaIrr/y8Xdot1MfcyS7m/WvRLPw7pVguLXS7G3X0htlT+QrvhkSitaz+Wn+Z8rivFZ1Z81HLqa/
xPmet+yjvd/e+5+Jd98YvFGoagL648T6i1ylzBdxzeY48uaAFYXX+7sDMFx03VQ1D4saxqTXZu/E
8032u2WzmSS5+R4FIKx7em0FAQP9mv3Naxt2628f/fIqjeeEdC1JcXWi6fdD/ptaRv8AzFW8jh/z
9kctPxTxMGm8BR07Jr9X2PwkW4guF+SWOT/dYV7p+yV8T4vh/wCOm0C8hnm0/wATTW9pDKs3y21w
u8KSp7NnHFfp1rX7PHwu8RJjUfh34Zuc9zpMIP5hQa8W1j/gnX8MX8WW/iHw3d634MvbeUTQx6XP
HJBFIOjIkyPt/lXZluX1MsxEa9KrddVbdfeePxbxvheL8rngMbgVGf2ZqesX84Xt3V9e5r0u01rr
+x/pM3zah8QviDqUn97+3PIH5RIgpf8Ahjnwn/H4q8eSD0bxRc/0Ir9D/tin/Iz+bVw7W61F+Jjt
GVXcy7V7s3SuA1j4iza/qcnhT4cRx+LPGsnyf6K3mWWk548+8mXKoqddmd79AK9ht/2MvhYW3alp
OpeIz6a5rV5eJ+KPKVP5V634Z8J6J4L0qPS9A0mx0XTo/u2un2ywRr/wFQBXLWzaUo8tONvM7cPk
EKclKtPmXZKxg/B/4Z2nwh+G+h+E7OdrtbCL9/dyffuZ2JeWZvd5GZvxrtaKK8A+sCiiigAooooA
KKKKACiiigAooooAK8o/aYbxFb/Afxx/whmkSal4iuNPe3hgs4wZsSHZIyj+JlRmYDvivV6KAPxV
t9S0zS9NjT7QtrFbf6L5dxlJFZOPLKH5t3tjNb2raF4h8O6Ba+IdZ8La3ovhu6byodY1C0MMDMem
c/NGD2LAA1+rafCPwUnjifxkvhbSf+EqnVVk1c2iG4O3gfNjOccZrqb2zttStZbW8t47q2mXZJDM
oZHB7EHg15iwENbtnsyzOppyxSPxxjkSZd6MsiN0ZeRT+a95/bi+Gfg/4b/Ejwd/wiOjQeHrrWLe
8uNSt9PXy7WZI/LWM+UPlVtz9QBXg3NeVXpexny3ue7hq/1inz2sHNY15vuPFmhwRK00kMn2iSFv
9WsfI8wn1B6Vs81mW8yS+OdNWFvMdLafz9vO1DjGf+BV7PD1NVM2w0Xf4lsfOcWVXRyLFzjb4Jb+
nl/Vzs+aOaOaOa/qw/hYOaOaOaOaADmjmjmjmgA5o5o5o5oAOa4LxXM194wFvLzBY2ySpH/D5jk/
N9QBXe81zOp+Bk1LWbi/bUryFbjYHhh2j7oxgNyQK8rMKVWtCMaUb6pvpovXzsfqXhpnuVcM8SUc
3ziLlTpKTSS5m5W92y231u9jmbq8t7Bf9ImWH03f4Uy11CC+mMURcuq7yHjKcevNd3pPhnS9F+a1
slWXvcSfPI3/AAJsmjWPDWm+ILiKe/g8+SFdq5YrwexxjIrieDxdua8b9tf/AEr/AO1P6fqfScTz
CPJl1sMr3969R6aW+ytfXQ4uimXVqPDuvtpAk863dfOtvmy8I7o/f/dNPrCnU9ommrNOzXZn9icL
cSYPi3KaOb4G/JUWz3T6p+aCiiitj6wKKK9f0X4d+H4fBPhi8vdK8Qa9qviWK+khOilMWXkMyAeW
UPmnK7n+Zdq1z1q0aKTl1/4f8jz8ZjaeCUXNN8zsreScn9yTfyPIKK+g7r4Q+CbebwPpSTNJqmur
ozz41j9+v2vyjJtt/s23GHbafNqfVvgX4U8L3Xh+6mlv9d0XXvEjaZYXFrdrAxtWEYBbKN+8jkMs
bDHJX+GuL+0qOis7s8RcSYO6TjK8r20Wtu2tu+7Wz7HzrRX074Y+BfgrxPqmv28NnfQrZeJR4egh
vNcjgL4EhaRG+zne52fLFj8awtB/Zxt/EPgHxZrlk2pT3Edzef2AWiEazwWhzIZkPzB3XcEA/iib
NL+0qC0ldbfiT/rPgE2ql42cVrb7W2zfS7fkm9bHz/RXZ/E7wjaeENW0iGyaaSG90XT9Sd5fm/eT
26yPjAHGW4rjK9KnUVSKnHZn0mHrwxVKNantLUKKKK0OkKyNa0aaa5+2Wg3SbdskPTIHQg+ta9Fe
dmGX4fM8PLC4mN4s5MTh1iYpczi4u6a3TXVdO6aaaabTTRxayZZ0KtHKPvRycMtSc1seKoVFil3/
AMt4WUR/7W7jZWPzX8v8TZGshxioQlzRkrrv8zsyzGVq06uFxNnOnZ3SspRleztd2d001fomvisj
mjmjmo5po7dd8sixr6txXySTk7I9yc404uc3ZLdvYk5o5r0f4a/s4/Ez4u+XJ4Z8H30lg/8AzFNS
/wBEtMeoeTBf/gANfXPwm/4Jl6dY3EN/8SPEP9ubeujaLutrbP8AtzcSv+Gyvbw+T4qvrJcq8/8A
I/Lc58SchypOFKp7ea6Q1X/gXw/dd+R8IeGfDur+NtetdB8OaXc65rly2IbCzXL/AFbsiDuzcCv1
C/Z7/Yl8E/Czwzptx4m0TTvFHjVl8291K+i8+OKQ/wDLOFXyqqvQHGTjNe2fD/4WeEfhXpf9neEf
Dun6Bat95bOAIX/32+8x+prrK+zwGXU8Cm07yfU/mrivjTHcUzjGovZ0o7QTb17yel320SXRDI41
hjVEVUROFVeABT6KK9Y/PgooooAKKKKACiiigAooooAKKKKACiiigAooooAKKKKACiiigAooooAK
KKKACiiigAooooA/PX/goUx/4Xt4OH8I8OT4+puVzXztzX07/wAFGNP8r4nfDe//AOfjS9Qtf++J
IH/rXzFzXz2O/jfI+ry3/d16hzWb4Biim1LXb+1hMNlMyRJhcCR1zvYfjxTNavJj5enWPzapefLE
v9wd5W9lrq9N0+LR9PtrKD/U28YjX8O/41+i8B5XOtiZZhLSMNF5t/5H5B4o53So4KOVQs51NX/d
Sd197/Utc0c0c0c1+8n8uhzRzRzRzQAc0c0c0c0AHNHNHNHNABzRzRzRzQAc0c0c0i/eoA80kg+z
+IvEMZ/1n2vfu7sGUEVJTl8N63pc90/9nLqPnTNK1xbTjzGycjKtjp9arTXps/8Aj8sb+z/2prdt
v5jivjKVRUIctZOLu3qmlq293o9z/WTw6424ahw7gMueZUnVp04xkubl1S2tK3p6onrY8J+Grzxh
4m0rQrHb9s1C4jtot3QFzjJ9h3rGgmjuohLDIssbdHXkV0PgTxXL4H8ZaN4hgj82bTrqO5EbfxhT
yv4jiuqcnKm3T1dtD9wrznPDynhrOXK3Hs3bT1V7HVXnwp0zS9Dhv9Q8X2Flc30Fxd6TazWkx+12
8cjosjOAREZDGdgOffFdFpPgPxxo/gPw6bHxVNp+l+KruC1u9Jt7l0+zLckpbyzoDjbKsbn3CVy5
+Lt5Z6I2jWmnadc2dslxa6dfajarNfWdrKWJiWT7v8R5IONzYxWlJ+0h40mkmWS7t5LAm18jSTB/
otr9naN4fKTPy7fLUdem71rypU8XJW0evX/hv6aPlq1HOKqStGS5r+9y2tf3bJR0drPXXmja9nr6
jN8IfiDDd6d4fX4jaw2lxC58qBra8jkQ2AjceRA2GkX7uxk4yteXt4K8SXHxGsPA9lr9/vjmOpLN
qcU9mLWTyvOluDG+WUhE3ZHJrC0n4ua7p/jLVvEcxt9Tu9Thube5t79WlhaOfPmRhdwIHPGDVS2+
Il7pPjK08S6NZadoV9a48u30+A+R0KsCjlshlLBhnpSp4fEw5rtPTTRfF+ehlhcuzOhzqTg24O3u
xS59dXZX00W2vls+0t/B51ya+msviSt34ct1OvapqTRXCSW06yeUsjQdWmZpBsIP8XUVrWfw88We
KPiVosqeP/OgfTf7Y07xZczyxLDC05jGd3zxu1y3lkerZ5rj4/jdqlvfI1toug2mmfY5LCXRYdP/
ANEmjeQSMJAWLudwUg78jbxtqWX9oLxfCt0ml3NvoSyRW9tF/ZUHk/ZraHeUgjOThC0jM3cnkmod
HF/ZS+duvy3/AAFUwebO7pqOqaXNyaX6u0Pi77xtZWb1Or0fwP438dfD7VoNW8ZX6WejzyWMuhyL
cXaWrW6ZHnqmfJTPyq20jK9qwLb4L6ReaH4V1GLxrBnxFefYLSGTTZhtmVo1kV2zgBTKvPektf2j
PElrrlzra6boZ1t52uYtS+wYngmaIRu6kEZL7dxDZG7nFc94b+I0mnzeD7TU7f7Vo/h3UZNRit4f
lllLvGzKWPYmJe3FXGni4XeiV72SXb072LpYXN6fM01BXvaKj/LK6Xu6+8o6uzd36vkNQsJ9Kv7m
yuY/JubeVoZo/RlOCPzFVqvazq0+u6zf6nc/Nc3k8lxKy/3nbcf1NUa9qN7K+59rT5+Re036+vUK
KKJpo4IZJpmWOFBl5G6AU20ldlSkoJyk7JFPXbJ77THiTbvXEi7vu/LzXoXwf/ZD+KHxq0mx1rR9
HttI8PXi74tU1q58tJF/vJGm52HocAGvoH9ln9iez+IWgW/jL4mWV19gvCJdL8OPI0Svb9RLcgYY
+Z1EfTHX71ffdrawWFrDb28KwW8KhI4Y1wiKOAABwABX4zxGsDm+KjV5b8itfo/kfzPxD4iV44ya
yGbhFpRlJpPm5b2cU07bvXqraaI+FvCP/BLmxXy38V/EG/unH3oNFso7ZP8AvuTeT+VfQnwu/Y7+
FHwmeO60vwxFqOrp01TWj9suPqC/C/8AAQK9uorxKeHo0f4UEvRH5Ljs4zLNP99xE6i7Sk2vu2Ci
iiug8gKKKKACiiigAooooAKKKKACiiigAooooAKKKKACiiigAooooAKKKKACiiigAooooAKKKKAC
iiigAooooA+If+Cklib26+FS21z9lvWu9QVJNgfCeShb5T7ha+QB4a1yX93JrdqkTfflhtMTfhkl
a+yf2/PhjdW82lfFWDUvOt9Nji0a60ic/djmnwJrc9pNzruHdU/2a+X2+9X6Fw7kuWZph3UxMOac
X5rTp6n5HxdxJnWSYuNPBVeSnKOmkXd9XqnbojP0fw9Y6GshtE/fSf62eRt8r/7zGtHmjmsXVPFs
Wlif/R2lWCVLdpNwRFZk3fMx6ADHNfpzlh8BSUdIxW1lp+B+LqOLzSvKTbnN6tt69t35m1zRzXNT
eOoo5LWP7JtM8H2geddxIOW24B5B6dqntvF1vdas+mxQsbyKZ0lXcP3caYzKfbngdazjmOFk+VT1
0Wz67G0soxsY8zp6Wb3T0W73/roN8VeIbjQPspjCyR3KyRLu/wCe/wDyyH0NYq+NtUuIkEUMRkFx
DZzBYt7ecQ5kwNw6bVxzWlJ4qtrq3tbu60tvsUu+eymkZDuZELDjqpIDYqnN4k0O800v/ZC3STKl
28LbQfNeXysNn+IE9a8PE1+eo5U8RyxtdLVdF2Xo/NM+mwmFVKlGnVwnNK9nK8Xq5Oytfys7vpr5
yap4j1bTY4X2xbFtzNcs1tzH8+PnQOWVcfxjNWL7WtUtdQ1IC4s2trax+3r+4OWB34XO7264qOKT
Rpby00yfQIobmK4Nv5LKrCI+X5uQR1DVem1Af2/NYy6Svz226W7aVMfZgccjrjPatE5u8nWdrpfa
0dndbLrb7nfUwkqcbRWHV7OTvyK8eZWa1fRNK3dWT3eW3iTWI9Lt7hl/eXE8ESq1j2cEnaA53fpT
IfHF6senXNxDHLZyNcedIi4dYoyFD7cnaQT8y0+x1jQLXSf7RXSV09BdxRMrKAY88pKfbacirlvq
9pcfZZ7PRfMutR854BuRDJFxvlY9g3y8da54znLlcMT0WivL7S11XXa2m+9jsnTpx5lPB6Xav7sf
su6unb3fivd6K9tbmt4f1CTVNDsbyXb5txEJD5fTn0rQ5rkf+E6sdNghhg07yY0idjbtPHD5Wx9h
jGeCc9MVrnxRbnVtOsfJlzeRo3mHgRF/uI/u2Gr26GOockYOpeS5U9936rr+HU+axWV4pVJTjScY
tyaWmiW/Xovv6bo1+aOa52Pxiv8ArJbGWG2aSaGKbzVO6SPORjqM7WxWjo+tR6uWxE0LrHDLtb+5
Iu5T/wChCumnjKFaSjCWr/4fqcdbLcVQi51I6LfVPrbo++ho80m40vNNkkSJd8jLGn95mwK7G7bn
m2vojjvE3hmWxupNV0u38yJ/+Pyzj43f9NUHr6jvWPa3UV7bJcQHdFJyprU8cahDqV1pmlxXSvby
eZLcpDJ94KBhW29sms5VCqqquxV6Ba+VtH6xUVH4F/6U0m7eWvndt7df9PPo/VM9rcM8+Y1lLDqT
jSi0+eNt7t/Z7K3z6BRRRXQf1KFFFFABRRRQAUUU24uIbK3aeeRY4U6uaUpKKu3oROcacXObslu3
skOrS8I+G9c+IV99k8JaDqXiq4Xh/wCy7YyRx/783Ea/i1fU37Kf7Fv/AAmMcPjX4n6Wy6Mw36V4
WvAVMw7XF2vp/diP1b+7X3tpWkWGg6fDY6bZ2+nWcK7Y7e1iEcaD2VcAV8HjuJHGThhIrTq/0R/P
uf8AidKnWlh8ngmlpzy1v/hjpp2b37H56fDv/gnn498TbJ/GOs2XgqxYc2en4vr78W4iT8N9fQvg
n9gb4VeDtYtNUuLfVPE95asJY/7dvfPg8xejeSoVCQfUV9J0V8hiMdicV/FqN/l92x+M5hxBmuat
vF4iUk+l7R/8BVl+AUUUVwnz4UUUUAFFFFABRRRQAUUUUAFFFFABRRRQAUUUUAFFFFABRRRQAUUU
UAFFFFABRRRQAUUUUAFFFFABRRXkv7U994q039n/AMYXXgxrweI4bdGgfTY99wqeanmmIDncIvMx
jmmJ6HrG4fd/ip1fjBcyeFZrz/iZ3cgvnbmTWprlLlj6lpiGzXovgX4jeNvhncQ3fg3xhqEMCNuO
l6hctqGnSj+6Uckrn1Rga+v/ANWMVUg54epCo10jL+l+R+ff664KlVVPF0alK/Wcbfrf8z9Pb7xx
4d0yd4b3xBpdnMnDRXF7EjKfcE1oadrFhrUe+wvra+j/AL1vMsg/TNfj3D4UtL2S8vdZsdP1DVr6
7nvbi58nflpZGc8vluN2OamTwfocUm+HTY7OX+/Z5gP5oRXdDg/FzpqTqJSfR308rq55tTxCwFOt
KmqUpRTtdW187No/QD9vS6s7X9mfxF9rsmu/NuLOKGRZfL+zTG4Ty5y2DwjYJ9enevhWPf5a+Yyt
JtG4r0z3xVWayuZbO4tf7e19La4jNvPCdYuXSWJvvRMrMQVI6irEEMdrDHFEixRRrtVF6KB2r6zh
3KMTlLqqu01K1rN9L9LI+C4tz/B58qMsMpJwvfmSW9uqb7bEnNZEnh0zXd7J9qltxNOLpGt2w6yb
NjZ6gggdDWvzRzX1tSjCtbnWx8HRxFTD39m7XMGHwba2vltaXN5askXlbo5R8wLlznIP8Rqz/wAI
vZeb56+atz9rN5527ncwww6fdI6itXmjmsI4LDxSSgrI6pZli5O7qO7/ABv37mEvg2yVVj8y5kto
lkWC3kk3Jb7xg7ePQ8Z6UTeCdNleaT97A80UMTGNsf6sgqenX5VzW7zRzU/UMK1Z0193lb8tCv7U
xt7qq/6d/wA9fN67mTD4atbe6jud881ykxuDNO2TI5XZ830XpUmpaDa6pJM8rSqZrb7I3ltj92X3
GtLmjmtfqtHlcOVWZz/XcTzqpzvmWif4/cYn/CF6Ws2+KH7OMxSGGP7hMZypIOfWl/4RO0iKm3mu
bWRJXlheGXHlb/vouQflPpW1zRzUfUcN0gvy8+n9X1Nv7Txj3qt+rv5flp6aGH/whel+WyFGlU27
wt5jZLbm3ls9d27nNNk8F6dP5jz+bcXbsjfbJG/fApjbg/hW9zRzSeBwz09mvuGs0xqd1Vlf187/
AJ/J9TEj8H2atzNdTJuldYZJPkjeTO5gMDn5mqfSNDXS7iaRTuBjhgiX+7HGmBn3yWrU5o5qo4Oh
CSlCNmv8rEVMwxNWLhObaff1v+ZW1TUrfRbGW8ujtgi4YquTzxwK8/1i6fxXqcdzd2ZhsYY9sNrc
clnJ5kZegOOK6vx5H53gzWP9mDf/AN8kH+lcsrblVv73NeVjr1q/sZv3Ek7d3rv6W2P7A+jrwllO
c18TnOMi5VsNKKinbl95PVprV9iKGzt7MhoreKFvWNQKkoqK61C0sf8Aj4uYYP8ArowFY+5Sj2Xy
R/oO/Y4WF3aEfkl/kS0V1fh/4S/EPxbYR3+h/D3xJqmnSf6q6Wy8uN/dfMK5HvXeeEf2N/jJ4yvI
4m8Kp4Wtmb57/XruPCD1EMRZmPtx9a8qpnGApLWqn6anyWJ404fwsW5YuLt0j735HitzdRWMfmTv
5Ss2AP4mPoB1J+le4fCz9jb4pfFRI719Pj8E6I/zLe+IFb7Q49UtVw3/AH8KV9qfAv8AY98EfBFY
tT8n/hJvFyr8+vaogaRD/wBMI+VgH+7z6sa96r4zG8RV6z5cN7kfx/4B+HZ54lZhjW6WWL2MO+jm
/ntH0X3nw3D/AMEyxs/0j4o3zP38nRYUH6salX/gmTabvn+KGr7f9nS7cf419v0V4X9o43/n9L73
/mfAf6zZ2/8AmNqf+By/zPkDTv8Agmr4JiX/AE/xn4tvD/0znt4B+kJrvfhz+w/8K/hvrtvrMem3
2v6patvtrjXrtroQMP4lThA3o23NfQVFc08RXqq1Sbfq2ebiM0x+KjyYjETmuzlJr7mwooornPMC
iiigAooooAKKKKACiiigAooooAKKKKACiiigAooooAKKKKACiiigAooooAKKKKACiiigAooooAKK
KKACiiigAooooAoaxoOmeIbVrXVdPtNStW6w3kCyp+TAivF/Ev7E3wd8TNJKnhCPQLp/+W/h+eWw
P/fMRCf+O17vRVRk4u8XZkSjGa5ZK68z458Rf8E84ocyeGPiRq9n/dg1yzhv0/76Xy2/WvM/EH7G
Xxi8P/NaW/hvxZF/043sllN/3zKpT/x+v0Sor2qGd5lh/grP56/mfOYnhrJ8X/Ew0b+S5f8A0mx+
UniDwD498ItI2v8Aw78UaaifeuILL7ZD/wB925cVySeLNGkuPIbUYILj/njcHyZP++Xwa/YisbxB
4N0DxZD5WuaHpusRf3NQtI5x/wCPg179HjDG09KsYyXzX5HyuJ8Pstqa0KkoP1TX5X/E/KOP96uY
/wB4P7y807mv0D179i/4La0zyN4DsdNlfrJpMktif/ILKK5G6/4J8fDWTd9m1TxZp/8Ac8nWnfYf
UeYGz+NezT40pW/eUGvRp/oj5ur4b10/3WJi15xa/Js+KuaOa+k/EX/BP3xLYhm8M/EO3vx2t/EW
mAN/39hI/wDQK8z8R/svfGPwiXebwba+Irdf+W3h3Ukkb/v3N5bflXt0OKcsrfFJx9V/lc+bxPA+
c4f4YKa/uyX62Z5xzRzVa+vho+qf2XrdrfeHdU/58datmtJW+gkADfgas819NQxFHEx56M1JeTuf
GYnCYjBz9niabhLs1YOaOaOaOa6DkDmjmjmjmgA5o5o5o5oAOaOaiurqGztZLm5lWGCJcvJJ0UV6
78Gf2U/GnxmsP7bvr6XwB4amGbJriyE1/fA/8tPLcgQoe27k+lePmGbYXLIKVeWr2S3fyPoMoyLH
Z3NxwsdFu3ol8+/kc78FfgHqf7SOqeKNMi16Dw7oOjmG3vZfsv2i6uDNGzYjyQqYXud1ekj/AIJn
aousNCnxLVNBXmN20gPeY9CfMCfjj8K+pvgX8CND+Avhu70vRrq71G7vrj7Xf6nqDK09zLtC5O0A
ABRgADivTq/F8ZnGKxGJnWhUaT2XZdEf1bwwsRwrhfY5dUdKUkudxbXM11fz27dD5T8Mf8E5vhlp
flya7e+IPFkw+8t7qHkRN/wCAJ/OvafBf7Pfw1+HmG8O+BtC02Zelwtkjzf9/Gy/6186/tOa98T9
P/aOu7L4Ww/atbm+HMzlWucC2jW9JaaGM5V7g4WOPI6tzxXC+Nz4W17wt+zlB4GuJdc8PatLqktx
D4k8RXOnvdzragyfbbpCXEqSBuP764HFeNOpOo71JNvzdz08RisRi5c+IqOb7ybf5n6D0V8fa54D
uPDPwDk8beGTp/hfxT4FvrjxDDb6T4lutYsrmJIx9otpppcMVlhXGzHyHaRXr37MPha/s/AZ8X69
qTap4n8bMmvX8nmO0UCyoGhtYVb7sUUZVRjqdxrM5T0fxH4x0HwnDHLresWGko/3WvbpIQ303EZq
5pOsWOuWKXenXkN9aOPlntpBIp+hGRX5hfHzW9V8QfGPxZLrTM11b6hNbRRyf8soVbCKvoNu0+/W
vVv2Edc1a3+J2p6RbNI2iz6e9xdQ/wDLNJFZAj+xOWHvXhU8z9piPY8ml7H69juAfqeTf2n9YvNR
Umre7Z20Tvv27n3vRXzj+3FY6prPw38I6To2tXPh3UdT8YaVZQ6laylGgZ5HCv8AKRkA7SRXhVv+
054q8O+LPix4r1HTXj8ZeFfCWlaTqejXTt9ij1H+0JIXuFUEAwssiTAjGU4zXun5CfoHRXyIv7TH
jzwloerar4ot7CTQvDGv6fb6zqf2NYJn026iYNIbaO4lMEkUpiPLEPG3SrX7P/7TXjz4sePtB8J6
rpen6ZqsMd3rGvxxwv8AutMkiifTdmW4eT7Su7r/AKpqAPrGivhT9omK8v8A9prxxL/whuofEKy0
bwbY3zaPZ+I7nS3g/fT7pY1i/wBa2B060nhv48+N/BPw8+FvhXw74itfFNxfeGbzxC/ia4tm1BZ4
45sJbDzJ4GxGG2ySM24BPu0AfdlFfGvin9rHxw0Oq3VtN4V8GPofga08VTafrebo6nczxyHyYJEm
VfLQxYDLvyXWs/UP2jdc8J33jnxXFp+mtrMnhrwjJ9ouGnFrFLfu6NNMvm7VhjLZ+UA+rUAfbVFf
Hfib9pr4g+C7fxpoP2zwz4l1zw/qmgW8Gu2tpJHZzLqNx5bQzRiVtsqdflfo6nFWtc/aA+KWhW/j
zw8n9gaz4l0DxRp+kxXlvbrbPPa3Nt558m1muAstwvRY/N5HP8NAH11RXlX7OfxOuPiv8O21K/vI
7vVbLULjTb3bpsmntFNE+DG8LyPtcAru2uRnpXqtABRRRQAUUUUAFFFFABRRRQAUUUUAFFFFABRR
RQAUUUUAFFFFABRRRQAUUUUAFFFFABRRRQAUUUUAFFFFABRRRQAUUUUAFFFFABRRRQBjeKvBug+O
dKk0zxDo9lrmnyfettQt1mT8mBr4U/ac/Zbtvgta2/i3wJb6lN4Q8wprGjoWuhpqEfLcQ5y4jB4d
cnGd1foJRXXhcXWwVVVqErNfj5PyPPx+Aw+ZYeWGxMbxf3rzXZo/Ia3uIry3juLaRbiCVcpJG2Qw
9jU3NfXfx2/Yktta1FvEXwuNj4e1qeXff6Ncs0emXuerqEU+TLnuowe4718r+NPBnif4Y+ME8M+L
9LttP1Kaz/tC3ezu/tEM8XmbDg4U5B6jFfs2V8R4XMHGlL3aj6f5M/nbO+D8dlPPWh79GOvNoml5
q9/uujM5o5pPurk/KPWqq6gb/ULPS9Hh/tzXr+QQWOlWLB5Z5D9Oij+JjwBX0tbEUsPB1Kskku58
ZhsLWxlRUaEXKT0SRZkkSGMySMsca9XbgL+NXPBug+IvidceR4I8M6l4s+babq1j8uyQ/wC1cyYT
8ia+vvgv+wz4f8Pw22tfEnyPGfibiX7BIP8AiV2J/uxwniUj+/JnPotfUlrawWNtHb20McFvGu1I
41wqj0AFfmGO4wqSbhgoWXd6v7unzv6H7Xlfh9RglUzKo5P+WOiXq938rH5/6f8AsF/ErxdBHa+I
9Y8M+HdMmZftC2JmvbpVBDfLlUTdx1r9BVXaqr97b/E1Oor4XF43EY6aqYiXM1p8vkfp+Ay3CZZT
dHCQ5Yt367/MKKKK4j0jM/4R/TP7d/tv7Bb/ANr+R9k/tDyR5/k7t3lb/vbd3OK5u9+Cvw+1S1+y
3vgjw9dWxuZL3yZtLhdPPfG+XBXG5sDJ7129FAHMaN8NvCXh3Qb7Q9J8L6Ppmi3+/wC16fZ2UcUE
+5drb0UBWyowc1vWNjb6XZ29naQx21rAgjhghXYiKowFUDgACrNFAHlfxK/Zu8DfFjUF1LW9Oli1
TaEa8sZjFI4HQN2bHuK3Phv8J/C/wl02Sy8N6d9kEx3TTyMZJpSOm5zzx2HSu4orFUaan7RRV+56
c80x1TDLBzrydJbRu7fcZ2raDp2vJbLqVhb362twl3ALiJZPKmTlJFznDL2NU7jwT4eutQ1K9m0H
TZb3U4Ba308lpGz3UI6RyEjLqM9DW7RWx5hyem/CrwZovhm88O2HhPRLTQLzd9p0uKwiW2nz13x4
2t+Natj4X0bS9VuNTstKsrTUJ4Y7eW6htkSWSKP7kbMBkqueB2rXooAy4/D+mW+uT6ymnWkerzwr
by36wr57xKSVQv8AeKgk4Fc9ffBnwBqmkw6XeeCvD1zpsM73cVnJpkLQxzPy8gXbgFu5712tFAHh
3xj/AGX7P4uavHcP4kutFs/7ObSzYQ6dZXCRQsNrG2aaJmtnKkruQ16NpXwx8LaTpf2CHQrCWF9P
g0uZri2SRri1hTZHFKSPnCjsa6uigDktL+FPgrR9AXQ7Dwlotnoy3C3f2CCwiWDzkIZZdgGNwIUg
9am1j4b+E/EEOqRap4a0nUI9UdJL9bqyik+1sg2o0mR8xUcAnpXT0UAZfh/w3pPhHSYdL0PS7TSN
Oh/1VnYwrDEueuFXArUoooAKKKKACiiigAooooAKKKKACiiigAooooAKKKKACiiigAooooAKKKKA
CiiigAooooAKKKKACiiigAooooAKKKKACiiigAooooAKKKKACiiigArzj4w/Anwd8cNPs7fxRp8s
s9kxe0v7Odre5tmb72yRMHBxyDwa9HoppuLutxSipLlkro+efDv7Cfwh0O4W4vdFvvFEq/d/4SC/
lu41/wC2ZIT81r1zwr8LfB3ga4kn8OeFNF0GeRdryabYRQOw9CUANdVRVSnKo+abu/MiFOFKPLTi
kuyVkFFFFQaBRRRQAUUUUAFFFFABRRRQAUUUUAFFFFABRRRQAUUUUAFFFFABRRRQAUUUUAFFFFAB
RRRQAUUUUAFFFFABRRRQAUUUUAFFFFABRRRQAUUUUAFFFFABRRRQB//Z</Data></Thumbnail></Binary></metadata>
